# Supplementary material for: 2-(N-Phenyl­methane­sulfonamido)­ethyl 1H-pyrrole-2-carboxyl­ate
Source: Acta Crystallogr Sect E Struct Rep Online. 2011 Apr 13;67(Pt 5):o1125–6. doi: 10.1107/S160053681101261X (PMC3089296; doi:10.1107/S160053681101261X)
Supplement: Supplementary file 1 [file e-67-o1125-sup1.cif]

##############################################################################
#                                                                            #
# This CIF contains the data in a paper accepted for publication in          #
# Acta Crystallographica Section E. It conforms to the requirements of       #
# Notes for Authors for Acta Crystallographica Section E, and has been       #
# peer reviewed under the auspices of the IUCr Commission on Journals.       #
#                                                                            #
# Full details of the Crystallographic Information File format               #
# are given in the paper "The Crystallographic Information File (CIF):       #
# a New Standard Archive File for Crystallography" by S. R. Hall, F. H.      #
# Allen and I. D. Brown [Acta Cryst. (1991), A47, 655-685].                  #
#                                                                            #
# The current version of the core CIF dictionary is obtainable from          #
# ftp://ftp.iucr.org/pub/cif_core.dic.                                       #
#                                                                            #
# Software is freely available for graphical display of the structure(s)     #
# in this CIF. For information consult the CIF software page                 #
# http://www.iucr.org/resources/cif/software.                                #
#                                                                            #
# This file may be used for bona fide research purposes within the           #
# scientific community so long as proper attribution is given to the journal # 
# article from which it was obtained.                                        #
#                                                                            #
##############################################################################
data_I
_audit_creation_method     SHELXL-97
_chemical_name_systematic
;
2-(<i>N</i>-Phenylmethanesulfonamido)ethyl 1<i>H</i>-pyrrole-2-carboxylate
;
_chemical_name_common
;
;
_chemical_formula_moiety     'C14 H16 N2 O4 S'
_chemical_formula_sum     'C14 H16 N2 O4 S'
_chemical_formula_iupac     'C14 H16 N2 O4 S'
_chemical_formula_weight     308.36
_chemical_melting_point     ?
_symmetry_cell_setting     monoclinic
_symmetry_space_group_name_H-M     'P 21/c'
_symmetry_space_group_name_Hall     '-P 2ybc'
loop_
    _symmetry_equiv_pos_as_xyz
    'x, y, z'
    '-x, y+1/2, -z+1/2'
    '-x, -y, -z'
    'x, -y-1/2, z-1/2'
_cell_length_a     12.186(2)
_cell_length_b     5.6516(11)
_cell_length_c     22.160(4)
_cell_angle_alpha     90.00
_cell_angle_beta     104.47(3)
_cell_angle_gamma     90.00
_cell_volume     1477.8(5)
_cell_formula_units_Z     4
_cell_measurement_reflns_used     3499
_cell_measurement_theta_min     1.73
_cell_measurement_theta_max     27.83
_cell_measurement_temperature     153(2)
_exptl_crystal_description     Needle
_exptl_crystal_colour     Colourless
_exptl_crystal_size_max     0.32
_exptl_crystal_size_mid     0.08
_exptl_crystal_size_min     0.06
_exptl_crystal_density_diffrn     1.386
_exptl_crystal_density_meas     ?
_exptl_crystal_density_method     'not measured'
_exptl_crystal_F_000     648
_exptl_absorpt_coefficient_mu     0.236
_exptl_absorpt_correction_type     multi-scan
_exptl_absorpt_process_details     '(CrystalClear; Rigaku, 2005)'
_exptl_absorpt_correction_T_min     0.9283
_exptl_absorpt_correction_T_max     0.9860
_exptl_special_details
;
;
_diffrn_ambient_temperature     153(2)
_diffrn_radiation_type     MoK\a
_diffrn_radiation_wavelength     0.71073
_diffrn_radiation_source     'rotating anode'
_diffrn_radiation_monochromator     multilayer
_diffrn_measurement_device_type     'Rigaku Saturn CCD area-detector'
_diffrn_measurement_method     '\w and \f'
_diffrn_detector_area_resol_mean     14.63
_diffrn_reflns_number     12044
_diffrn_reflns_av_R_equivalents     0.0504
_diffrn_reflns_av_sigmaI/netI     0.0630
_diffrn_reflns_theta_min     1.73
_diffrn_reflns_theta_max     27.83
_diffrn_reflns_theta_full     27.83
_diffrn_measured_fraction_theta_max     0.995
_diffrn_measured_fraction_theta_full     0.995
_diffrn_reflns_limit_h_min     -16
_diffrn_reflns_limit_h_max     14
_diffrn_reflns_limit_k_min     -6
_diffrn_reflns_limit_k_max     7
_diffrn_reflns_limit_l_min     -28
_diffrn_reflns_limit_l_max     29
_diffrn_standards_number     0
_diffrn_standards_interval_count     0
_diffrn_standards_interval_time     0
_diffrn_standards_decay_%     0
_refine_special_details
;
Refinement of <i>F</i>^2^ against ALL reflections. The weighted <i>R</i>-factor
<i>wR</i> and goodness of fit <i>S</i> are based on <i>F</i>^2^, conventional
<i>R</i>-factors <i>R</i> are based on <i>F</i>, with <i>F</i> set to zero for
negative <i>F</i>^2^. The threshold expression of <i>F</i>^2^ >
\s(<i>F</i>^2^) is used only for calculating <i>R</i>-factors(gt) <i>etc</i>.
and is not relevant to the choice of reflections for refinement.
<i>R</i>-factors based on <i>F</i>^2^ are statistically about twice as large
as those based on <i>F</i>, and <i>R</i>- factors based on ALL data will be
even larger.
;
_reflns_number_total     3499
_reflns_number_gt     2726
_reflns_threshold_expression     I>2\s(I)
_refine_ls_structure_factor_coef     Fsqd
_refine_ls_matrix_type     full
_refine_ls_R_factor_all     0.0787
_refine_ls_R_factor_gt     0.0594
_refine_ls_wR_factor_gt     0.1379
_refine_ls_wR_factor_ref     0.1518
_refine_ls_goodness_of_fit_ref     1.057
_refine_ls_restrained_S_all     1.057
_refine_ls_number_reflns     3499
_refine_ls_number_parameters     196
_refine_ls_number_restraints     0
_refine_ls_hydrogen_treatment     mixed
_refine_ls_weighting_scheme     calc
_refine_ls_weighting_details
         'calc w=1/[\s^2^(Fo^2^)+(0.0745P)^2^+0.5129P] where P=(Fo^2^+2Fc^2^)/3'
_atom_sites_solution_hydrogens     geom
_atom_sites_solution_primary     direct
_atom_sites_solution_secondary     difmap
_refine_ls_shift/su_max     0.001
_refine_ls_shift/su_mean     0.001
_refine_diff_density_max     0.432
_refine_diff_density_min     -0.496
_refine_ls_extinction_method     'SHELXTL (Sheldrick, 2008)'
_refine_ls_extinction_coef     0.026(3)
_refine_ls_extinction_expression
                                  'Fc^*^=kFc[1+0.001xFc^2^\l^3^/sin(2\q)]^-1/4^'
loop_
    _atom_type_symbol
    _atom_type_description
    _atom_type_scat_dispersion_real
    _atom_type_scat_dispersion_imag
    _atom_type_scat_source
    'C' 'C' 0.0033 0.0016
                         'International Tables Vol C Tables 4.2.6.8 and 6.1.1.4'
    'H' 'H' 0.0000 0.0000
                         'International Tables Vol C Tables 4.2.6.8 and 6.1.1.4'
    'N' 'N' 0.0061 0.0033
                         'International Tables Vol C Tables 4.2.6.8 and 6.1.1.4'
    'O' 'O' 0.0106 0.0060
                         'International Tables Vol C Tables 4.2.6.8 and 6.1.1.4'
    'S' 'S' 0.1246 0.1234
                         'International Tables Vol C Tables 4.2.6.8 and 6.1.1.4'
_computing_data_collection     'CrystalClear (Rigaku, 2005)'
_computing_cell_refinement     'CrystalClear (Rigaku, 2005)'
_computing_data_reduction     'CrystalClear (Rigaku, 2005)'
_computing_structure_solution     'SHELXTL (Sheldrick, 2008)'
_computing_structure_refinement     'SHELXTL (Sheldrick, 2008)'
_computing_molecular_graphics     'SHELXTL (Sheldrick, 2008)'
_computing_publication_material
;
SHELXTL (Sheldrick, 2008) and PLATON (Spek, 2009)
;
loop_
    _atom_site_type_symbol
    _atom_site_label
    _atom_site_fract_x
    _atom_site_fract_y
    _atom_site_fract_z
    _atom_site_U_iso_or_equiv
    _atom_site_adp_type
    _atom_site_calc_flag
    _atom_site_refinement_flags
    _atom_site_occupancy
    _atom_site_symmetry_multiplicity
    _atom_site_disorder_assembly
    _atom_site_disorder_group
    S S1 0.19337(5) 0.19937(10) 0.28338(2) 0.02406(19) Uani d . 1 1 . .
    N N1 0.1780(2) 0.9013(4) -0.01667(10) 0.0354(5) Uani d . 1 1 . .
    N N2 0.19052(16) 0.2462(3) 0.21007(9) 0.0252(4) Uani d . 1 1 . .
    O O1 0.01281(16) 0.7777(3) 0.04865(9) 0.0394(5) Uani d . 1 1 . .
    O O2 0.12012(14) 0.4664(3) 0.08930(7) 0.0325(4) Uani d . 1 1 . .
    O O3 0.29861(14) 0.2895(3) 0.32044(7) 0.0301(4) Uani d . 1 1 . .
    O O4 0.08904(14) 0.2914(3) 0.29278(8) 0.0314(4) Uani d . 1 1 . .
    C C1 0.0969(2) 0.6576(4) 0.05242(10) 0.0295(5) Uani d . 1 1 . .
    C C2 0.1832(2) 0.7006(4) 0.01917(10) 0.0299(5) Uani d . 1 1 . .
    C C3 0.2777(2) 0.5733(5) 0.01512(11) 0.0371(6) Uani d . 1 1 . .
    H H3 0.3024 0.4271 0.0351 0.045 Uiso calc R 1 1 . .
    C C4 0.3301(3) 0.7006(5) -0.02406(13) 0.0449(7) Uani d . 1 1 . .
    H H4 0.3972 0.6562 -0.0356 0.054 Uiso calc R 1 1 . .
    C C5 0.2671(2) 0.9020(5) -0.04295(12) 0.0423(7) Uani d . 1 1 . .
    H H5 0.2834 1.0208 -0.0698 0.051 Uiso calc R 1 1 . .
    C C6 0.0391(2) 0.4147(4) 0.12552(11) 0.0304(5) Uani d . 1 1 . .
    H H6A -0.0368 0.3842 0.0977 0.036 Uiso calc R 1 1 . .
    H H6B 0.0333 0.5495 0.1531 0.036 Uiso calc R 1 1 . .
    C C7 0.08226(19) 0.1984(4) 0.16350(11) 0.0280(5) Uani d . 1 1 . .
    H H7A 0.0249 0.1447 0.1852 0.034 Uiso calc R 1 1 . .
    H H7B 0.0937 0.0696 0.1354 0.034 Uiso calc R 1 1 . .
    C C8 0.29508(19) 0.2205(4) 0.19055(10) 0.0231(5) Uani d . 1 1 . .
    C C9 0.37363(19) 0.4032(4) 0.20276(10) 0.0263(5) Uani d . 1 1 . .
    H H9 0.3599 0.5392 0.2250 0.032 Uiso calc R 1 1 . .
    C C10 0.4723(2) 0.3868(4) 0.18253(11) 0.0308(5) Uani d . 1 1 . .
    H H10 0.5267 0.5107 0.1913 0.037 Uiso calc R 1 1 . .
    C C11 0.4913(2) 0.1904(4) 0.14962(11) 0.0329(6) Uani d . 1 1 . .
    H H11 0.5583 0.1806 0.1352 0.040 Uiso calc R 1 1 . .
    C C12 0.4133(2) 0.0074(5) 0.13752(11) 0.0341(6) Uani d . 1 1 . .
    H H12 0.4270 -0.1277 0.1150 0.041 Uiso calc R 1 1 . .
    C C13 0.3151(2) 0.0214(4) 0.15835(10) 0.0295(5) Uani d . 1 1 . .
    H H13 0.2619 -0.1048 0.1506 0.035 Uiso calc R 1 1 . .
    C C14 0.1928(2) -0.1101(4) 0.29289(11) 0.0316(5) Uani d . 1 1 . .
    H H14A 0.2586 -0.1786 0.2814 0.047 Uiso calc R 1 1 . .
    H H14B 0.1231 -0.1759 0.2660 0.047 Uiso calc R 1 1 . .
    H H14C 0.1962 -0.1478 0.3365 0.047 Uiso calc R 1 1 . .
    H H1 0.121(3) 1.012(6) -0.0206(16) 0.065(10) Uiso d . 1 1 . .
loop_
    _atom_site_aniso_label
    _atom_site_aniso_U_11
    _atom_site_aniso_U_22
    _atom_site_aniso_U_33
    _atom_site_aniso_U_12
    _atom_site_aniso_U_13
    _atom_site_aniso_U_23
    S1 0.0248(3) 0.0244(3) 0.0239(3) 0.0005(2) 0.0077(2) -0.0002(2)
    N1 0.0445(14) 0.0324(12) 0.0288(10) -0.0029(10) 0.0081(10) 0.0032(9)
    N2 0.0218(10) 0.0319(10) 0.0218(9) -0.0014(8) 0.0049(7) 0.0011(8)
    O1 0.0375(11) 0.0365(10) 0.0439(11) 0.0065(8) 0.0097(8) 0.0104(8)
    O2 0.0333(10) 0.0382(10) 0.0274(8) 0.0055(7) 0.0099(7) 0.0094(7)
    O3 0.0290(9) 0.0368(10) 0.0237(8) -0.0073(7) 0.0049(7) -0.0051(7)
    O4 0.0298(9) 0.0341(10) 0.0338(9) 0.0056(7) 0.0146(7) 0.0006(7)
    C1 0.0337(13) 0.0299(13) 0.0222(11) -0.0022(10) 0.0016(9) -0.0010(9)
    C2 0.0358(13) 0.0310(13) 0.0208(11) -0.0030(10) 0.0031(9) -0.0015(9)
    C3 0.0432(15) 0.0391(15) 0.0300(12) 0.0058(11) 0.0109(11) 0.0060(11)
    C4 0.0486(17) 0.0525(18) 0.0385(15) 0.0028(13) 0.0202(13) 0.0049(13)
    C5 0.0499(17) 0.0450(16) 0.0353(14) -0.0049(13) 0.0168(13) 0.0042(12)
    C6 0.0265(12) 0.0386(14) 0.0264(11) 0.0009(10) 0.0074(9) 0.0034(10)
    C7 0.0253(12) 0.0307(13) 0.0266(11) -0.0040(9) 0.0034(9) 0.0004(9)
    C8 0.0249(11) 0.0241(11) 0.0204(10) 0.0007(8) 0.0057(8) 0.0026(8)
    C9 0.0283(12) 0.0226(12) 0.0284(11) -0.0008(9) 0.0079(9) 0.0006(9)
    C10 0.0266(12) 0.0324(13) 0.0343(12) -0.0013(9) 0.0093(10) 0.0061(10)
    C11 0.0306(13) 0.0407(15) 0.0301(12) 0.0070(10) 0.0125(10) 0.0082(11)
    C12 0.0395(14) 0.0352(14) 0.0295(12) 0.0060(11) 0.0124(10) -0.0014(10)
    C13 0.0346(13) 0.0259(12) 0.0282(11) -0.0022(9) 0.0084(10) -0.0012(9)
    C14 0.0322(13) 0.0274(12) 0.0352(13) 0.0017(9) 0.0085(10) 0.0053(10)
_geom_special_details
;
All e.s.d.'s (except the e.s.d. in the dihedral angle between two l.s. planes)
are estimated using the full covariance matrix. The cell e.s.d.'s are taken
into account individually in the estimation of e.s.d.'s in distances, angles
and torsion angles; correlations between e.s.d.'s in cell parameters are only
used when they are defined by crystal symmetry. An approximate (isotropic)
treatment of cell e.s.d.'s is used for estimating e.s.d.'s involving l.s.
planes.
;
loop_
    _geom_bond_atom_site_label_1
    _geom_bond_atom_site_label_2
    _geom_bond_site_symmetry_2
    _geom_bond_distance
    _geom_bond_publ_flag
    S1 O3 . 1.4325(17) ?
    S1 O4 . 1.4363(17) ?
    S1 N2 . 1.6376(19) ?
    S1 C14 . 1.762(3) ?
    N1 C5 . 1.354(3) ?
    N1 C2 . 1.377(3) ?
    N1 H1 . 0.92(3) ?
    N2 C8 . 1.452(3) ?
    N2 C7 . 1.483(3) ?
    O1 C1 . 1.215(3) ?
    O2 C1 . 1.342(3) ?
    O2 C6 . 1.450(3) ?
    C1 C2 . 1.447(3) ?
    C2 C3 . 1.379(3) ?
    C3 C4 . 1.399(4) ?
    C3 H3 . 0.9500 ?
    C4 C5 . 1.378(4) ?
    C4 H4 . 0.9500 ?
    C5 H5 . 0.9500 ?
    C6 C7 . 1.503(3) ?
    C6 H6A . 0.9900 ?
    C6 H6B . 0.9900 ?
    C7 H7A . 0.9900 ?
    C7 H7B . 0.9900 ?
    C8 C13 . 1.386(3) ?
    C8 C9 . 1.388(3) ?
    C9 C10 . 1.387(3) ?
    C9 H9 . 0.9500 ?
    C10 C11 . 1.379(4) ?
    C10 H10 . 0.9500 ?
    C11 C12 . 1.384(4) ?
    C11 H11 . 0.9500 ?
    C12 C13 . 1.389(3) ?
    C12 H12 . 0.9500 ?
    C13 H13 . 0.9500 ?
    C14 H14A . 0.9800 ?
    C14 H14B . 0.9800 ?
    C14 H14C . 0.9800 ?
loop_
    _geom_angle_atom_site_label_1
    _geom_angle_atom_site_label_2
    _geom_angle_atom_site_label_3
    _geom_angle_site_symmetry_1
    _geom_angle_site_symmetry_3
    _geom_angle
    _geom_angle_publ_flag
    O3 S1 O4 . . 119.10(11) ?
    O3 S1 N2 . . 107.77(10) ?
    O4 S1 N2 . . 106.58(10) ?
    O3 S1 C14 . . 108.31(11) ?
    O4 S1 C14 . . 108.16(11) ?
    N2 S1 C14 . . 106.23(11) ?
    C5 N1 C2 . . 108.9(2) ?
    C5 N1 H1 . . 129(2) ?
    C2 N1 H1 . . 122(2) ?
    C8 N2 C7 . . 117.97(18) ?
    C8 N2 S1 . . 118.48(15) ?
    C7 N2 S1 . . 117.10(15) ?
    C1 O2 C6 . . 115.53(18) ?
    O1 C1 O2 . . 122.5(2) ?
    O1 C1 C2 . . 125.4(2) ?
    O2 C1 C2 . . 112.1(2) ?
    N1 C2 C3 . . 108.1(2) ?
    N1 C2 C1 . . 119.8(2) ?
    C3 C2 C1 . . 132.1(2) ?
    C2 C3 C4 . . 106.8(2) ?
    C2 C3 H3 . . 126.6 ?
    C4 C3 H3 . . 126.6 ?
    C5 C4 C3 . . 107.9(2) ?
    C5 C4 H4 . . 126.0 ?
    C3 C4 H4 . . 126.0 ?
    N1 C5 C4 . . 108.2(2) ?
    N1 C5 H5 . . 125.9 ?
    C4 C5 H5 . . 125.9 ?
    O2 C6 C7 . . 106.41(18) ?
    O2 C6 H6A . . 110.4 ?
    C7 C6 H6A . . 110.4 ?
    O2 C6 H6B . . 110.4 ?
    C7 C6 H6B . . 110.4 ?
    H6A C6 H6B . . 108.6 ?
    N2 C7 C6 . . 111.57(19) ?
    N2 C7 H7A . . 109.3 ?
    C6 C7 H7A . . 109.3 ?
    N2 C7 H7B . . 109.3 ?
    C6 C7 H7B . . 109.3 ?
    H7A C7 H7B . . 108.0 ?
    C13 C8 C9 . . 120.2(2) ?
    C13 C8 N2 . . 121.0(2) ?
    C9 C8 N2 . . 118.8(2) ?
    C10 C9 C8 . . 119.9(2) ?
    C10 C9 H9 . . 120.0 ?
    C8 C9 H9 . . 120.0 ?
    C11 C10 C9 . . 119.9(2) ?
    C11 C10 H10 . . 120.1 ?
    C9 C10 H10 . . 120.1 ?
    C10 C11 C12 . . 120.4(2) ?
    C10 C11 H11 . . 119.8 ?
    C12 C11 H11 . . 119.8 ?
    C11 C12 C13 . . 120.0(2) ?
    C11 C12 H12 . . 120.0 ?
    C13 C12 H12 . . 120.0 ?
    C8 C13 C12 . . 119.6(2) ?
    C8 C13 H13 . . 120.2 ?
    C12 C13 H13 . . 120.2 ?
    S1 C14 H14A . . 109.5 ?
    S1 C14 H14B . . 109.5 ?
    H14A C14 H14B . . 109.5 ?
    S1 C14 H14C . . 109.5 ?
    H14A C14 H14C . . 109.5 ?
    H14B C14 H14C . . 109.5 ?
loop_
    _geom_torsion_atom_site_label_1
    _geom_torsion_atom_site_label_2
    _geom_torsion_atom_site_label_3
    _geom_torsion_atom_site_label_4
    _geom_torsion_site_symmetry_1
    _geom_torsion_site_symmetry_2
    _geom_torsion_site_symmetry_3
    _geom_torsion_site_symmetry_4
    _geom_torsion
    _geom_torsion_publ_flag
    O3 S1 N2 C8 . . . . 37.3(2) ?
    O4 S1 N2 C8 . . . . 166.21(16) ?
    C14 S1 N2 C8 . . . . -78.62(19) ?
    O3 S1 N2 C7 . . . . -171.42(16) ?
    O4 S1 N2 C7 . . . . -42.50(19) ?
    C14 S1 N2 C7 . . . . 72.67(18) ?
    C6 O2 C1 O1 . . . . -1.2(3) ?
    C6 O2 C1 C2 . . . . 178.48(19) ?
    C5 N1 C2 C3 . . . . 0.0(3) ?
    C5 N1 C2 C1 . . . . -179.9(2) ?
    O1 C1 C2 N1 . . . . 5.3(4) ?
    O2 C1 C2 N1 . . . . -174.4(2) ?
    O1 C1 C2 C3 . . . . -174.7(3) ?
    O2 C1 C2 C3 . . . . 5.7(4) ?
    N1 C2 C3 C4 . . . . 0.0(3) ?
    C1 C2 C3 C4 . . . . 179.9(3) ?
    C2 C3 C4 C5 . . . . 0.1(3) ?
    C2 N1 C5 C4 . . . . 0.1(3) ?
    C3 C4 C5 N1 . . . . -0.1(3) ?
    C1 O2 C6 C7 . . . . -179.25(19) ?
    C8 N2 C7 C6 . . . . -86.7(2) ?
    S1 N2 C7 C6 . . . . 121.87(18) ?
    O2 C6 C7 N2 . . . . 65.8(2) ?
    C7 N2 C8 C13 . . . . -47.9(3) ?
    S1 N2 C8 C13 . . . . 103.1(2) ?
    C7 N2 C8 C9 . . . . 129.8(2) ?
    S1 N2 C8 C9 . . . . -79.1(2) ?
    C13 C8 C9 C10 . . . . 0.2(3) ?
    N2 C8 C9 C10 . . . . -177.6(2) ?
    C8 C9 C10 C11 . . . . 0.8(3) ?
    C9 C10 C11 C12 . . . . -1.1(4) ?
    C10 C11 C12 C13 . . . . 0.2(4) ?
    C9 C8 C13 C12 . . . . -1.0(3) ?
    N2 C8 C13 C12 . . . . 176.7(2) ?
    C11 C12 C13 C8 . . . . 0.8(4) ?
loop_
    _geom_hbond_atom_site_label_D
    _geom_hbond_atom_site_label_H
    _geom_hbond_atom_site_label_A
    _geom_hbond_site_symmetry_A
    _geom_hbond_distance_DH
    _geom_hbond_distance_HA
    _geom_hbond_distance_DA
    _geom_hbond_angle_DHA
    _geom_hbond_publ_flag
    N1 H1 O1 3_575 0.92(4) 1.99(4) 2.894(3) 167(3) y
    C6 H6B O4 2_555 0.99 2.53 3.415(3) 148 y
    C7 H7A O4 2_545 0.99 2.55 3.406(3) 145 y
    C7 H7B O1 1_545 0.99 2.54 3.431(3) 150 y
    C6 H6A Cg1 3_565 0.99 2.91 3.899(3) 173 y
data_global
_journal_date_recd_electronic     2011-03-24
_journal_date_accepted     2011-04-05
_journal_name_full     'Acta Crystallographica, Section E'
_journal_year     2011
_journal_volume     67
_journal_issue      5
_journal_page_first     o1125
_journal_page_last     o1126
_journal_paper_category     QO
_journal_coeditor_code     RZ2576
_publ_contact_author_name
;
 Dr. Salman Tariq Khan
;
_publ_contact_author_address
;
Pharmaceutical Research Centre
PCSIR labs Complex
Karachi 75280
Pakistan
;
_publ_contact_author_email     'salmankhann@hotmail.com'
_publ_contact_author_fax     ?
_publ_contact_author_phone     '+0092 2134570035'
_publ_section_title
;
2-(<i>N</i>-Phenylmethanesulfonamido)ethyl 1<i>H</i>-pyrrole-2-carboxylate
;
loop_
    _publ_author_name
    _publ_author_footnote
    _publ_author_address
    'Salman Tariq Khan' ?
;
      Pharmaceutical Research Centre
      PCSIR Labs Complex
      Karachi 75280
      Pakistan
;
    'Peng Yu' ?
;
      Department of Pharmaceutical Engineering
      Biotechnology College
      Tianjin University of Science & Technology (TUST)
      Tianjin 300457
      People's Republic of China
;
    'Aisha Nelofar' ?
;
      Pharmaceutical Research Centre
      PCSIR Labs Complex
      Karachi 75280
      Pakistan
;
    'Zaheer Ahmed' ?
;
      Faculty of Sciences
      Department of Home and Health Sciences
      Allama Iqbal Open University
      H-8, Islamabad
      Pakistan
;
    'Suchada Chantrapromma'
;
Additional correspondence author, e-mail: suchada.c@psu.ac.th.
Thomson Reuters ResearcherID: A-5085-2009.
;
;     Crystal Materials Research Unit
      Department of Chemistry
      Faculty of Science
      Prince of Songkla University
      Hat-Yai, Songkhla 90112
      Thailand
;
