# Supplementary material for: 2-(N-Phenyl­methane­sulfonamido)­ethyl 1H-pyrrole-2-carboxyl­ate
Source: Acta Crystallogr Sect E Struct Rep Online. 2011 Apr 13;67(Pt 5):o1125–6. doi: 10.1107/S160053681101261X (PMC3089296; doi:10.1107/S160053681101261X)
Supplement: Supplementary file 2 [file e-67-o1125-Isup2.hkl]

# 
# h,k,l, Fc-squared, Fo-squared, sigma(Fo-squared) and status flag 
# 
data_I
_shelx_title ' shelxl in P2(1)/c' 
_shelx_refln_list_code          4 
_shelx_F_calc_maximum      206.37 
_exptl_crystal_F_000       648.00 
_reflns_d_resolution_high  0.7612 
 
loop_ 
 _symmetry_equiv_pos_as_xyz 
 'x, y, z' 
 '-x, y+1/2, -z+1/2' 
 '-x, -y, -z' 
 'x, -y-1/2, z-1/2' 
 
_cell_length_a    12.1865 
_cell_length_b     5.6516 
_cell_length_c    22.1600 
_cell_angle_alpha  90.000 
_cell_angle_beta  104.470 
_cell_angle_gamma  90.000 
 
_shelx_F_squared_multiplier     1.000 
 
loop_ 
 _refln_index_h 
 _refln_index_k 
 _refln_index_l 
 _refln_F_squared_calc 
 _refln_F_squared_meas 
 _refln_F_squared_sigma 
 _refln_observed_status 
   1   0   0     6588.21     8342.86    327.37 o 
   2   0   0     6556.11     7205.82    141.54 o 
   3   0   0     1296.86     1261.83     32.83 o 
   4   0   0      260.14      316.00      7.57 o 
   5   0   0      161.56      213.45     11.83 o 
   6   0   0     1685.52     2092.75     59.19 o 
   7   0   0      120.30      162.63     18.16 o 
   8   0   0     2511.81     3240.59    127.80 o 
   9   0   0      175.33      274.47     38.40 o 
  10   0   0     4443.57     6384.72   3031.87 o 
  11   0   0     1309.47     1690.98     78.41 o 
  12   0   0       75.96       79.99     25.38 o 
  13   0   0      504.95      720.15     88.29 o 
  14   0   0      116.81      112.55     36.13 o 
  15   0   0       23.44       38.42     14.38 o 
   1   1   0     3696.55     3325.23     44.96 o 
   2   1   0      664.15      634.36     10.26 o 
   3   1   0      141.60      287.49     13.44 o 
   4   1   0       33.45       72.41      6.70 o 
   5   1   0      101.67      149.01      7.48 o 
   6   1   0        0.21       37.34      5.65 o 
   7   1   0      359.49      423.92     27.72 o 
   8   1   0      449.18      464.35     16.25 o 
   9   1   0     1506.10     1748.00     73.52 o 
  10   1   0      540.26      585.36     34.32 o 
  11   1   0      725.05      743.15     19.42 o 
  12   1   0        0.09       33.79     13.01 o 
  13   1   0       77.26       86.86     13.44 o 
  14   1   0       25.92       20.85      9.94 o 
  15   1   0        1.67       23.56      6.91 o 
   0   2   0     7327.13     7003.02    126.05 o 
   1   2   0     2408.80     2252.30     40.43 o 
   2   2   0      464.71      427.53      9.76 o 
   3   2   0      418.42      362.64      7.27 o 
   4   2   0      916.14      916.35     18.47 o 
   5   2   0      219.54      184.44      8.20 o 
   6   2   0      980.99     1002.63     24.63 o 
   7   2   0      802.35      750.68     20.76 o 
   8   2   0     1472.90     1544.64     38.63 o 
   9   2   0        2.87        5.28      3.45 o 
  10   2   0     1480.27     1599.89     43.30 o 
  11   2   0      761.17      868.40     41.44 o 
  12   2   0       18.11       27.05      8.28 o 
  13   2   0       10.42        7.71     11.90 o 
  14   2   0       13.48       22.57      8.81 o 
   1   3   0     3748.26     3605.61     54.64 o 
   2   3   0     1111.63     1173.26     21.84 o 
   3   3   0     2323.36     2448.88     48.47 o 
   4   3   0      305.77      295.12      7.86 o 
   5   3   0       13.70       10.46      8.02 o 
   6   3   0        2.50        5.71      6.75 o 
   7   3   0       98.48       74.83      5.41 o 
   8   3   0        0.61       -0.26      2.72 o 
   9   3   0     1991.93     2181.06     45.43 o 
  10   3   0      574.59      597.17     23.25 o 
  11   3   0       24.15       22.02      6.27 o 
  12   3   0      202.70      217.03     27.61 o 
  13   3   0       10.35       17.15      7.71 o 
  14   3   0       38.50       48.63     11.21 o 
   0   4   0      546.88      520.70     14.91 o 
   1   4   0      104.92      117.37      7.55 o 
   2   4   0       64.28       62.00      3.41 o 
   3   4   0       89.15       93.71      4.23 o 
   4   4   0       14.78       14.06      2.17 o 
   5   4   0        4.05        3.21      2.21 o 
   6   4   0       50.23       43.58      6.92 o 
   7   4   0       83.17       77.83     10.70 o 
   8   4   0      183.97      152.91     15.00 o 
   9   4   0       69.55       33.50      6.83 o 
  10   4   0      271.76      288.06     31.94 o 
  11   4   0       27.71       23.26      5.70 o 
  12   4   0       13.53       12.13      5.81 o 
  13   4   0        0.00        4.25      5.30 o 
   1   5   0      337.01      389.91      9.39 o 
   2   5   0       98.84      110.83      9.03 o 
   3   5   0       34.70       24.41      5.15 o 
   4   5   0       28.29       17.31      4.88 o 
   5   5   0       31.59       38.61      8.11 o 
   6   5   0        7.79       -1.65      6.16 o 
   7   5   0        0.61       -2.82      4.99 o 
   8   5   0        9.25       13.54      5.61 o 
   9   5   0      176.16      133.25     20.78 o 
  10   5   0       11.73        5.13      5.21 o 
  11   5   0       22.30       18.19      7.68 o 
   0   6   0       23.11       17.83     11.31 o 
   1   6   0        3.75       -0.02      4.27 o 
   2   6   0       15.52        4.46     19.13 o 
   3   6   0       49.92       54.46     32.60 o 
   4   6   0       70.27      105.36     18.77 o 
   5   6   0       38.32       50.60     11.23 o 
   6   6   0       21.39       28.50      8.48 o 
   7   6   0        7.51        6.24      9.94 o 
   8   6   0        3.63       21.52     12.85 o 
   9   6   0       56.15       49.37     17.05 o 
   1   7   0      103.03      161.15     32.12 o 
   2   7   0       91.43       75.03     26.45 o 
   3   7   0       31.53       14.96     11.36 o 
   4   7   0       27.41       17.26     10.25 o 
   5   7   0        2.35        7.11      7.88 o 
 -15   1   1        1.52        5.03      8.39 o 
 -14   1   1        8.80       14.28      8.75 o 
 -13   1   1       99.28      105.34     21.70 o 
 -12   1   1      231.67      235.04     13.39 o 
 -11   1   1       13.75       22.60      8.15 o 
 -10   1   1       32.80       26.38     13.99 o 
  -9   1   1     1257.86     1809.10    122.10 o 
  -8   1   1       85.46      111.29     48.18 o 
  -7   1   1      604.88      747.54     38.33 o 
  -6   1   1      204.86      207.41     10.59 o 
  -5   1   1      164.39      188.38      8.47 o 
  -4   1   1      266.11      244.35      7.97 o 
  -3   1   1      788.83      726.62     12.25 o 
  -2   1   1      291.82      300.87     15.80 o 
  -1   1   1      158.80      183.12      6.67 o 
   0   1   1      244.92      216.24      5.52 o 
   1   1   1     2284.07     1866.83     32.79 o 
   2   1   1      107.01       88.67      8.04 o 
   3   1   1     1179.99     1158.80     19.24 o 
   4   1   1     1823.03     1842.79     29.98 o 
   5   1   1      262.85      287.34     23.84 o 
   6   1   1      144.43      169.47     16.61 o 
   7   1   1      110.74      163.82     38.19 o 
   8   1   1      106.60      109.52     17.86 o 
   9   1   1      447.98      648.80     34.80 o 
  10   1   1        6.74        8.81      5.33 o 
  11   1   1        1.40        2.44      8.07 o 
  12   1   1      109.32      124.34     20.37 o 
  13   1   1        5.73       16.07      7.88 o 
  14   1   1       72.85       54.19     23.51 o 
  15   1   1        0.32       -7.50     11.81 o 
 -15   2   1        0.05       15.97      9.04 o 
 -14   2   1        0.04       -0.16      6.18 o 
 -13   2   1       77.61       71.75     15.49 o 
 -12   2   1       90.96       73.55     15.01 o 
 -11   2   1       20.35        9.60      7.48 o 
 -10   2   1      142.77      151.59     16.78 o 
  -9   2   1      236.73      222.32     19.47 o 
  -8   2   1       12.94       20.73      3.82 o 
  -7   2   1        8.71       12.87      2.68 o 
  -6   2   1      323.22      361.02     10.19 o 
  -5   2   1      123.61      114.87      5.36 o 
  -4   2   1      270.92      269.93     10.25 o 
  -3   2   1      534.59      451.34      8.87 o 
  -2   2   1      157.53      130.23      4.35 o 
  -1   2   1        4.06       -1.24      1.99 o 
   0   2   1      323.23      344.99      6.55 o 
   1   2   1      126.45      117.77      3.89 o 
   2   2   1      606.34      530.72      9.12 o 
   3   2   1      292.39      288.01      7.04 o 
   4   2   1     1017.76     1069.71     20.76 o 
   5   2   1       22.73       16.81      2.86 o 
   6   2   1       51.03       53.41      4.83 o 
   7   2   1      160.46      191.14     10.76 o 
   8   2   1      605.58      657.02     19.19 o 
   9   2   1      241.34      231.31     22.21 o 
  10   2   1       83.23      111.34     14.53 o 
  11   2   1        1.96       -2.69      4.14 o 
  12   2   1       27.34       21.44      6.82 o 
  13   2   1       38.15       30.60      6.95 o 
  14   2   1       39.65       28.98     14.70 o 
 -14   3   1       30.07       27.38      6.39 o 
 -13   3   1        2.75        7.08      8.75 o 
 -12   3   1      102.57       93.74     10.52 o 
 -11   3   1       68.39       66.74     12.29 o 
 -10   3   1       69.72       80.68      8.08 o 
  -9   3   1      126.35      131.71     15.09 o 
  -8   3   1      129.60      119.60     12.01 o 
  -7   3   1      659.10      598.09     24.43 o 
  -6   3   1      504.61      518.06     15.00 o 
  -5   3   1      461.12      464.22     11.96 o 
  -4   3   1      304.47      279.28      8.96 o 
  -3   3   1      257.29      284.95      7.20 o 
  -2   3   1     2651.45     2582.69     47.75 o 
  -1   3   1      945.32      891.53     13.91 o 
   0   3   1        6.52        7.05      1.24 o 
   1   3   1       35.66       33.81      3.24 o 
   2   3   1      474.71      484.08      8.75 o 
   3   3   1      457.10      443.30      9.30 o 
   4   3   1     1765.25     1738.38     34.66 o 
   5   3   1       42.48       45.88      5.64 o 
   6   3   1      750.42      758.84     14.03 o 
   7   3   1       36.68       32.18      4.86 o 
   8   3   1      408.03      394.52     10.59 o 
   9   3   1       27.72       33.48      7.24 o 
  10   3   1       10.64       14.91      6.98 o 
  11   3   1       90.51       76.86     10.07 o 
  12   3   1      248.14      291.56     27.02 o 
  13   3   1       35.80       33.37      7.99 o 
  14   3   1      303.67      377.66     40.07 o 
 -13   4   1      293.44      391.81     54.73 o 
 -12   4   1       65.07       56.15     10.48 o 
 -11   4   1       81.21       82.10     11.70 o 
 -10   4   1      279.83      285.81     24.84 o 
  -9   4   1       14.35       27.66      6.38 o 
  -8   4   1       19.39       19.33      7.71 o 
  -7   4   1      394.92      389.44     12.69 o 
  -6   4   1      425.64      374.76     11.11 o 
  -5   4   1      955.17      968.21     24.67 o 
  -4   4   1       21.04       17.22      3.24 o 
  -3   4   1     1994.28     2085.72     34.36 o 
  -2   4   1      437.60      452.84      8.15 o 
  -1   4   1      204.64      189.95      4.60 o 
   0   4   1     1001.90     1005.32     18.75 o 
   1   4   1      678.39      727.32     14.09 o 
   2   4   1       23.58       28.71      2.29 o 
   3   4   1      359.24      347.74     10.25 o 
   4   4   1      111.54      120.85      7.15 o 
   5   4   1      334.91      375.72      9.43 o 
   6   4   1       47.55       44.86      5.25 o 
   7   4   1      467.05      514.51     17.44 o 
   8   4   1      297.65      306.71     15.02 o 
   9   4   1       78.46       68.31     11.69 o 
  10   4   1       60.23       63.30      7.95 o 
  11   4   1       76.44       72.03     10.42 o 
  12   4   1       75.31       67.59     16.76 o 
 -11   5   1       22.02       18.76      7.64 o 
 -10   5   1       14.95       14.66     11.10 o 
  -9   5   1       49.38       64.05     10.19 o 
  -8   5   1        9.35       16.48      6.82 o 
  -7   5   1      392.24      419.12     19.17 o 
  -6   5   1      112.95      105.70     14.20 o 
  -5   5   1       73.04       57.98      6.96 o 
  -4   5   1       63.11       72.39      8.78 o 
  -3   5   1      267.66      254.68      9.84 o 
  -2   5   1      263.56      281.52      7.80 o 
  -1   5   1      312.57      329.19      7.58 o 
   0   5   1       24.50       17.09      4.31 o 
   1   5   1      739.66      773.35     16.89 o 
   2   5   1      446.58      435.88     11.10 o 
   3   5   1      422.86      434.74     17.28 o 
   4   5   1      593.13      626.64     27.82 o 
   5   5   1      100.70       94.77      8.83 o 
   6   5   1      458.64      503.66     27.10 o 
   7   5   1      151.86      140.36     10.04 o 
   8   5   1       42.30       27.84      6.17 o 
   9   5   1       22.93       25.48      6.69 o 
  10   5   1      108.00       82.53     19.96 o 
  11   5   1      206.68      232.67     48.57 o 
  -9   6   1        0.43       11.84      8.46 o 
  -8   6   1      209.80      236.51     36.91 o 
  -7   6   1      255.94      285.78     31.20 o 
  -6   6   1      260.31      305.03     83.80 o 
  -5   6   1      212.10      217.45     37.23 o 
  -4   6   1        4.10        8.20     10.78 o 
  -3   6   1      145.36      197.76     54.72 o 
  -2   6   1       19.12       10.34     12.36 o 
  -1   6   1      155.49      127.10     18.20 o 
   0   6   1      503.83      567.75     27.96 o 
   1   6   1       19.20       14.22      6.27 o 
   2   6   1      340.01      379.66     34.58 o 
   3   6   1      373.28      502.23     47.60 o 
   4   6   1      102.51      120.73     13.59 o 
   5   6   1      250.54      264.60     39.45 o 
   6   6   1       54.82       44.67     11.78 o 
   7   6   1       50.25       46.75     14.37 o 
   8   6   1      153.71      111.01     29.75 o 
  -5   7   1       40.06       38.63     14.00 o 
  -4   7   1       69.81       63.98     18.30 o 
  -3   7   1       36.82       28.51      9.96 o 
  -2   7   1      189.48      128.99     35.59 o 
   1   7   1        1.24        1.30     14.64 o 
   2   7   1        9.27       13.55      8.47 o 
   3   7   1       59.30       51.61     16.91 o 
   4   7   1      101.58      140.93     47.32 o 
   5   7   1       20.55       15.14      9.20 o 
 -15   0   2        0.48       25.50     17.86 o 
 -14   0   2        0.51        1.24      7.51 o 
 -13   0   2      121.84      119.46     39.29 o 
 -12   0   2       98.77       92.33     17.97 o 
 -11   0   2        4.59       -4.76      6.42 o 
 -10   0   2      525.09      679.46     97.30 o 
  -9   0   2      867.96      981.76     31.09 o 
  -8   0   2     2303.49     2678.05    300.66 o 
  -7   0   2     2181.43     2270.18     77.79 o 
  -6   0   2      276.28      263.16     15.91 o 
  -5   0   2        4.12       14.34      5.30 o 
  -4   0   2     1235.95     1203.57     28.18 o 
  -3   0   2    24045.97    30673.44   2666.36 o 
  -2   0   2      341.19      316.72      6.72 o 
  -1   0   2     4961.05     4516.70    131.44 o 
   0   0   2     4310.20     3881.91     88.03 o 
   1   0   2        5.39       15.28      2.47 o 
   2   0   2      365.87      307.83     12.58 o 
   3   0   2     1571.74     1392.39     66.09 o 
   4   0   2      584.55      478.57     12.50 o 
   5   0   2      894.87      760.11     47.57 o 
   6   0   2       44.53       48.03     14.45 o 
   7   0   2     2893.13     3659.61    190.36 o 
   8   0   2     1493.44     1622.41     84.30 o 
   9   0   2       99.99       82.29     11.39 o 
  10   0   2     1592.45     2066.39     91.50 o 
  11   0   2      353.44      318.24     19.30 o 
  12   0   2      572.92      782.02     65.75 o 
  13   0   2       16.09       19.06      6.93 o 
  14   0   2        8.80       12.62     13.60 o 
  15   0   2       59.81       43.17     16.69 o 
 -15   1   2       15.33       15.99      9.68 o 
 -14   1   2       14.20       18.68      8.60 o 
 -13   1   2       58.98       65.82     11.20 o 
 -12   1   2      536.63      637.66     18.52 o 
 -11   1   2      225.15      248.45     14.70 o 
 -10   1   2     1341.77     1429.23     41.02 o 
  -9   1   2     2982.06     3334.56    117.43 o 
  -8   1   2        1.75        4.49      3.64 o 
  -7   1   2      816.64      868.64     37.24 o 
  -6   1   2      496.99      499.90     13.06 o 
  -5   1   2      328.20      341.72     11.82 o 
  -4   1   2       14.35       19.02      1.68 o 
  -3   1   2      711.48      687.76     12.06 o 
  -2   1   2     4892.73     4143.13     72.19 o 
  -1   1   2    18173.37    20903.84    310.18 o 
   0   1   2     1166.36      921.41     12.06 o 
   1   1   2    42590.20    58947.16   2160.62 o 
   2   1   2      590.08      545.54      8.79 o 
   3   1   2      110.96      134.00      6.19 o 
   4   1   2       69.91       66.84      5.14 o 
   5   1   2      160.43      156.18     12.62 o 
   6   1   2      201.89      177.00     10.60 o 
   7   1   2     2728.52     3000.78     78.67 o 
   8   1   2      226.37      243.69     15.85 o 
   9   1   2      832.41      954.71     37.91 o 
  10   1   2      205.27      233.97     34.12 o 
  11   1   2      939.17     1039.92     62.62 o 
  12   1   2      456.24      497.21     32.43 o 
  13   1   2       62.55       41.43     15.29 o 
  14   1   2       18.84       24.16     10.25 o 
  15   1   2        0.90        4.95      5.94 o 
 -15   2   2        7.35       10.90     10.64 o 
 -14   2   2       12.42       21.73      7.18 o 
 -13   2   2      200.12      166.01     21.45 o 
 -12   2   2      147.21      154.02     20.93 o 
 -11   2   2      435.32      465.32     27.78 o 
 -10   2   2     1372.82     1468.50     40.54 o 
  -9   2   2      547.84      524.15     13.60 o 
  -8   2   2      629.18      615.52     16.80 o 
  -7   2   2      132.05      150.85      7.47 o 
  -6   2   2      548.19      612.97     16.67 o 
  -5   2   2      729.02      787.52     17.97 o 
  -4   2   2       97.12      138.15      8.04 o 
  -3   2   2     1048.84      901.40     16.60 o 
  -2   2   2     5090.88     4669.48     55.70 o 
  -1   2   2     4402.02     3894.08     44.51 o 
   0   2   2     4206.31     3648.79     43.45 o 
   1   2   2      268.07      267.04      5.82 o 
   2   2   2     2026.19     1830.49     29.66 o 
   3   2   2     4137.98     4139.18     79.49 o 
   4   2   2       38.59       44.98      3.91 o 
   5   2   2       12.09       19.21      3.29 o 
   6   2   2        1.21        3.10      2.45 o 
   7   2   2       67.53       53.69      6.88 o 
   8   2   2      748.92      731.03     18.15 o 
   9   2   2       11.68       12.66      4.90 o 
  10   2   2       98.40      112.23     13.64 o 
  11   2   2       59.14       55.62     25.18 o 
  12   2   2       73.05       53.16     12.40 o 
  13   2   2       81.96       72.35     19.67 o 
  14   2   2       42.44       27.04     12.03 o 
 -14   3   2        5.11        2.96      5.06 o 
 -13   3   2       19.37       23.54      6.03 o 
 -12   3   2      353.62      406.33     20.25 o 
 -11   3   2       88.63       72.01     14.18 o 
 -10   3   2        1.10        2.24      3.10 o 
  -9   3   2     1134.08     1163.28     30.12 o 
  -8   3   2       73.36       58.28      6.67 o 
  -7   3   2      447.49      452.75     20.03 o 
  -6   3   2       86.86      106.21     12.86 o 
  -5   3   2      251.66      269.59      7.78 o 
  -4   3   2       60.34       47.74      4.08 o 
  -3   3   2       77.39       75.68      2.92 o 
  -2   3   2      870.48      847.11     14.63 o 
  -1   3   2      155.50      166.32      5.78 o 
   0   3   2     2415.46     2432.83     37.24 o 
   1   3   2     2430.22     2345.51     37.91 o 
   2   3   2     1423.94     1397.36     23.98 o 
   3   3   2        4.78        8.47      2.76 o 
   4   3   2       27.84       26.05      2.77 o 
   5   3   2        0.10       -0.47      4.77 o 
   6   3   2      563.67      572.70     14.24 o 
   7   3   2      596.60      603.12     12.51 o 
   8   3   2      122.87      112.50     10.14 o 
   9   3   2      705.37      740.53     23.62 o 
  10   3   2       46.38       39.25      7.76 o 
  11   3   2      177.39      148.98     18.93 o 
  12   3   2        5.19       13.37      6.05 o 
  13   3   2        2.35       16.03      6.57 o 
 -13   4   2       16.55       18.15      6.18 o 
 -12   4   2        0.28        8.27      5.56 o 
 -11   4   2       33.36       21.30      5.10 o 
 -10   4   2       10.67        6.01      5.17 o 
  -9   4   2        4.64        3.75      7.17 o 
  -8   4   2      761.49      821.54     35.91 o 
  -7   4   2        0.06       -0.75      4.67 o 
  -6   4   2       17.08        7.94      3.75 o 
  -5   4   2        4.41        1.62      5.14 o 
  -4   4   2       21.18       21.25      3.45 o 
  -3   4   2       11.78       15.08      2.00 o 
  -2   4   2      684.27      731.08     11.87 o 
  -1   4   2       36.18       29.29      2.78 o 
   0   4   2      329.47      360.31      7.55 o 
   1   4   2      271.34      280.59      7.47 o 
   2   4   2      452.05      502.75      8.34 o 
   3   4   2      129.93      130.85      3.96 o 
   4   4   2       26.14       22.25      3.55 o 
   5   4   2      187.89      182.76     12.12 o 
   6   4   2       43.87       40.72      5.23 o 
   7   4   2        3.77        4.29      5.11 o 
   8   4   2       95.16       72.50     12.42 o 
   9   4   2      180.23      159.43     17.70 o 
  10   4   2      268.41      239.26     24.68 o 
  11   4   2        4.71        1.17      8.76 o 
  12   4   2        6.99        3.35      3.95 o 
 -11   5   2        0.62        9.03      5.56 o 
 -10   5   2        0.62        7.83      4.89 o 
  -9   5   2        8.64       21.94      8.44 o 
  -8   5   2       13.01       22.07      7.51 o 
  -7   5   2       90.39       80.87     16.13 o 
  -6   5   2        0.01        9.24      8.92 o 
  -5   5   2       11.02        0.27     13.52 o 
  -4   5   2       78.04       97.92     10.57 o 
  -3   5   2      148.75      161.52     14.88 o 
  -2   5   2       70.32       58.50      8.09 o 
  -1   5   2      224.43      268.21     13.83 o 
   0   5   2       70.45       56.93      6.97 o 
   1   5   2       22.92       27.37      6.07 o 
   2   5   2        4.27        2.86      1.96 o 
   3   5   2       80.90       90.84      9.16 o 
   4   5   2       72.53       61.91      6.78 o 
   5   5   2       26.39       20.09      8.23 o 
   6   5   2       43.61       36.00      6.72 o 
   7   5   2       37.10       25.42      6.81 o 
   8   5   2       75.40       63.45      8.46 o 
   9   5   2       47.05       27.02      7.75 o 
  10   5   2       22.24       26.37      6.81 o 
  11   5   2        5.39       10.67      7.35 o 
  -9   6   2        5.81       15.77      9.42 o 
  -8   6   2        2.83       24.18     13.61 o 
  -7   6   2      117.43      110.38     38.85 o 
  -6   6   2       70.26       50.43     14.50 o 
  -5   6   2        7.03       15.01      6.83 o 
  -4   6   2       43.62       44.52     11.79 o 
  -3   6   2       14.66       -0.06      7.94 o 
  -2   6   2        9.76        9.55      9.00 o 
  -1   6   2        2.29       13.92      4.62 o 
   0   6   2        4.63        2.55     12.09 o 
   1   6   2       12.12        9.59      5.90 o 
   2   6   2       17.77       14.09      9.54 o 
   3   6   2        8.91       -3.30     17.47 o 
   4   6   2       71.27       90.30     13.31 o 
   5   6   2        0.21       25.46     17.38 o 
   6   6   2       27.84       34.95     11.20 o 
   7   6   2        0.26       19.59     10.58 o 
   8   6   2        9.43       13.28      8.97 o 
  -5   7   2       74.40       71.15     14.56 o 
  -4   7   2       26.95        6.68      7.76 o 
  -3   7   2        1.62        8.81      7.12 o 
  -2   7   2      124.22       72.14     22.92 o 
   1   7   2       27.82       34.03     16.39 o 
   2   7   2        4.84        7.39      5.94 o 
   3   7   2       45.40       33.80     16.62 o 
   4   7   2        0.44        6.91     13.12 o 
 -15   1   3      100.51      106.13     22.76 o 
 -14   1   3       10.35       11.00      9.07 o 
 -13   1   3       11.60       11.57      5.68 o 
 -12   1   3      610.26      641.27     16.95 o 
 -11   1   3        1.32        4.44      5.48 o 
 -10   1   3      159.50      157.48     16.92 o 
  -9   1   3        9.39       14.64      4.68 o 
  -8   1   3       20.73       13.84      3.21 o 
  -7   1   3      438.20      432.60     11.90 o 
  -6   1   3     1128.83     1175.90     25.53 o 
  -5   1   3     2503.72     2409.21     53.38 o 
  -4   1   3      202.02      206.71      6.43 o 
  -3   1   3      827.62      740.21     12.54 o 
  -2   1   3     3989.82     3360.04     51.15 o 
  -1   1   3      487.30      427.27      6.13 o 
   0   1   3        0.57        3.36      1.25 o 
   1   1   3     6175.49     5303.20     82.65 o 
   2   1   3     6459.55     5793.51     86.33 o 
   3   1   3     3336.06     3051.81     48.71 o 
   4   1   3       15.07       13.48      2.30 o 
   5   1   3     1562.56     1705.27     41.16 o 
   6   1   3      170.36      155.80     12.91 o 
   7   1   3      176.95      214.00     19.32 o 
   8   1   3       44.71       51.63     21.33 o 
   9   1   3       85.98       92.28     32.43 o 
  10   1   3       70.89       80.69     13.01 o 
  11   1   3      285.48      325.54     32.18 o 
  12   1   3        0.93        9.48      6.73 o 
  13   1   3       48.64       53.90     17.91 o 
  14   1   3      181.59      189.44     37.40 o 
 -15   2   3        0.87       -4.62      8.12 o 
 -14   2   3       77.08       69.31     12.21 o 
 -13   2   3      102.54      108.75     11.04 o 
 -12   2   3       18.19       31.51      8.09 o 
 -11   2   3        7.97        8.85      8.44 o 
 -10   2   3        0.01       14.03      9.13 o 
  -9   2   3      357.46      311.23     15.20 o 
  -8   2   3      284.70      314.70      9.66 o 
  -7   2   3       43.22       33.03      4.87 o 
  -6   2   3      843.12      835.78     25.90 o 
  -5   2   3      526.06      570.67     13.76 o 
  -4   2   3       57.54       56.69      4.67 o 
  -3   2   3      465.40      484.54      9.54 o 
  -2   2   3      207.73      216.95      7.35 o 
  -1   2   3       82.71       72.89      4.59 o 
   0   2   3      167.36      174.40      5.49 o 
   1   2   3      589.30      568.66      7.45 o 
   2   2   3      724.66      734.36     12.99 o 
   3   2   3       16.86       17.14      1.64 o 
   4   2   3      481.20      503.08     12.11 o 
   5   2   3      541.14      527.79     14.88 o 
   6   2   3       15.90       15.53      3.84 o 
   7   2   3        0.05        2.87      2.91 o 
   8   2   3        7.72        9.47      2.58 o 
   9   2   3       31.04       50.45     10.27 o 
  10   2   3        1.94        8.50      8.88 o 
  11   2   3      166.36      181.30     20.82 o 
  12   2   3       81.10       79.41     21.15 o 
  13   2   3       27.89       25.80      8.68 o 
  14   2   3       23.37       35.70     11.41 o 
 -14   3   3        4.28       12.13      6.51 o 
 -13   3   3       52.19       36.66      7.09 o 
 -12   3   3      268.36      317.21     26.98 o 
 -11   3   3       23.05       27.73      5.38 o 
 -10   3   3       60.98       71.12      7.13 o 
  -9   3   3      588.46      622.47     22.90 o 
  -8   3   3       40.33       44.88      7.69 o 
  -7   3   3      133.25      141.84     14.28 o 
  -6   3   3      123.54      147.32     13.44 o 
  -5   3   3     2174.18     2208.46     51.24 o 
  -4   3   3     1541.95     1486.97     35.30 o 
  -3   3   3      159.73      192.63      7.66 o 
  -2   3   3      451.43      423.83      7.86 o 
  -1   3   3      819.30      877.85     16.13 o 
   0   3   3       70.82       78.54      3.54 o 
   1   3   3      125.67      109.08      4.46 o 
   2   3   3       26.64       17.59      2.70 o 
   3   3   3      782.95      695.80     17.22 o 
   4   3   3      495.01      511.24     11.91 o 
   5   3   3     1508.75     1647.00     38.46 o 
   6   3   3      947.33     1018.48     20.73 o 
   7   3   3      269.02      282.46      6.76 o 
   8   3   3       56.02       61.28      5.95 o 
   9   3   3      402.19      404.50     15.66 o 
  10   3   3       88.94       87.93     11.20 o 
  11   3   3        9.35       18.59      6.85 o 
  12   3   3       20.67       13.57      5.61 o 
  13   3   3       38.65       38.33     10.27 o 
 -13   4   3        4.07        9.60      4.40 o 
 -12   4   3       21.96       11.58      6.03 o 
 -11   4   3       23.49       30.64      4.88 o 
 -10   4   3      147.68      177.41     16.61 o 
  -9   4   3      270.08      270.97     10.12 o 
  -8   4   3      399.76      464.55     22.24 o 
  -7   4   3      147.11      150.28     14.00 o 
  -6   4   3     1431.78     1508.43     34.07 o 
  -5   4   3      166.34      162.45      8.01 o 
  -4   4   3      496.62      455.73     15.86 o 
  -3   4   3      396.29      372.33     10.06 o 
  -2   4   3      143.78      144.74      4.23 o 
  -1   4   3        2.70        1.54      2.91 o 
   0   4   3      172.86      149.91      4.28 o 
   1   4   3      201.33      205.94      4.50 o 
   2   4   3     1174.75     1111.19     20.51 o 
   3   4   3      110.20      101.32      4.85 o 
   4   4   3     2477.68     2559.75     54.74 o 
   5   4   3     2535.29     2725.25     53.56 o 
   6   4   3        2.23        8.71      2.75 o 
   7   4   3      352.85      363.78     13.93 o 
   8   4   3       65.41       63.25     10.60 o 
   9   4   3       54.09       36.12      8.13 o 
  10   4   3       10.22       15.11      5.30 o 
  11   4   3      137.05      106.42     21.06 o 
  12   4   3      145.33      116.04     22.51 o 
 -11   5   3       50.58       48.11     12.75 o 
 -10   5   3        0.87        8.64      4.53 o 
  -9   5   3      215.75      257.72     28.65 o 
  -8   5   3      163.14      157.47     29.85 o 
  -7   5   3       11.88       14.88      6.20 o 
  -6   5   3       73.59       70.81     13.57 o 
  -5   5   3      962.31      986.72     46.75 o 
  -4   5   3      663.05      743.05     27.66 o 
  -3   5   3        0.00        9.02      7.78 o 
  -2   5   3       93.32       99.69     10.12 o 
  -1   5   3        0.10        8.80      2.91 o 
   0   5   3     1462.62     1600.09     34.19 o 
   1   5   3      364.30      380.32     10.94 o 
   2   5   3       33.39       32.67      8.26 o 
   3   5   3      178.35      184.43     14.13 o 
   4   5   3      208.52      206.44     10.41 o 
   5   5   3       73.04       62.21     12.18 o 
   6   5   3       57.27       45.58      7.89 o 
   7   5   3       55.69       61.53      9.77 o 
   8   5   3        0.90        2.20      5.93 o 
   9   5   3        1.50        2.80      3.36 o 
  10   5   3      103.40       74.63     14.59 o 
  -9   6   3        1.33       14.66      8.94 o 
  -8   6   3       15.14       29.73     11.13 o 
  -7   6   3       13.33       11.92      9.61 o 
  -6   6   3      656.29      759.40     88.58 o 
  -5   6   3       16.13       43.86     12.34 o 
  -4   6   3      472.23      556.12     49.06 o 
  -3   6   3      500.51      577.64     56.98 o 
  -2   6   3        0.53       -6.57      6.57 o 
  -1   6   3      100.14      111.33     15.69 o 
   0   6   3      417.74      574.12     34.31 o 
   1   6   3       13.35        7.67      3.86 o 
   2   6   3      463.17      625.83    123.27 o 
   3   6   3        6.54       -1.01      8.91 o 
   4   6   3      563.01      630.96     68.85 o 
   5   6   3      420.14      530.39     80.80 o 
   6   6   3       39.14       28.83     10.36 o 
   7   6   3       81.16       56.96     17.38 o 
   8   6   3       26.46       33.51     12.01 o 
  -5   7   3      223.37      243.12     71.64 o 
  -4   7   3       64.62       34.91     16.98 o 
  -3   7   3       24.33       23.30     11.59 o 
  -2   7   3        0.03       20.07     10.43 o 
   1   7   3       85.83       52.42     23.56 o 
   2   7   3       12.52        7.72     10.98 o 
   3   7   3      106.57       68.79     23.65 o 
   4   7   3      127.15       78.48     18.28 o 
 -15   0   4       59.24       48.97     24.79 o 
 -14   0   4       75.19       73.08     20.53 o 
 -13   0   4      153.84      160.53     12.75 o 
 -12   0   4      627.65      644.27     37.42 o 
 -11   0   4     3686.59     4035.24   1598.26 o 
 -10   0   4      893.22      956.81     37.20 o 
  -9   0   4     1342.32     1378.24     50.83 o 
  -8   0   4     1442.20     1466.83     94.12 o 
  -7   0   4      516.04      552.09     16.03 o 
  -6   0   4     1799.50     1870.63     55.36 o 
  -5   0   4     2667.84     2623.73     67.17 o 
  -4   0   4      163.64      120.61      6.16 o 
  -3   0   4     1727.86     1349.11     34.56 o 
  -2   0   4      139.78      116.43      6.63 o 
  -1   0   4     4140.44     3707.24     84.20 o 
   0   0   4     5181.41     4607.36    104.56 o 
   1   0   4      399.08      418.49     13.59 o 
   3   0   4     2178.10     1999.45     56.13 o 
   4   0   4      141.63      120.08     10.05 o 
   5   0   4     3270.47     3104.80    150.83 o 
   6   0   4      631.62      742.42     40.22 o 
   7   0   4      213.57      179.36     33.80 o 
   8   0   4      405.85      439.37     21.94 o 
   9   0   4      351.89      401.65     24.89 o 
  10   0   4       51.55       72.04     13.27 o 
  11   0   4      436.47      431.34     64.07 o 
  12   0   4      520.37      630.52     78.13 o 
  13   0   4      108.54      115.15     31.96 o 
  14   0   4        0.21       16.39     13.66 o 
 -15   1   4       88.89       85.39     16.70 o 
 -14   1   4        3.74       13.84      5.84 o 
 -13   1   4        1.90        7.78      5.42 o 
 -12   1   4      147.03      163.03     14.44 o 
 -11   1   4       90.65       95.86     11.96 o 
 -10   1   4       27.33       30.05      5.54 o 
  -9   1   4      368.04      381.04     14.71 o 
  -8   1   4      138.14      114.58     10.33 o 
  -7   1   4        2.18       12.98      1.96 o 
  -6   1   4     1313.32     1384.85     29.96 o 
  -5   1   4      100.19      128.78      6.37 o 
  -4   1   4      233.14      182.94      6.01 o 
  -3   1   4       97.87       98.79      4.29 o 
  -2   1   4     5281.56     4612.27     68.72 o 
  -1   1   4      193.55      191.80      6.30 o 
   0   1   4     1119.27      989.10     16.84 o 
   1   1   4      635.71      648.75     11.78 o 
   2   1   4     2304.84     2008.96     46.02 o 
   3   1   4       74.88       58.90      5.62 o 
   4   1   4     2728.39     2811.88     82.60 o 
   5   1   4      173.55      175.71     13.56 o 
   6   1   4       77.36       80.52      7.69 o 
   7   1   4       18.51       19.00      6.54 o 
   8   1   4      833.33      806.68     50.47 o 
   9   1   4      166.20      173.20     24.10 o 
  10   1   4        6.36        9.61      4.76 o 
  11   1   4        6.60       29.81     10.23 o 
  12   1   4        8.70       12.68     10.38 o 
  13   1   4      180.33      159.00     32.35 o 
  14   1   4       47.77       42.10     13.52 o 
 -15   2   4       30.93       30.06      8.19 o 
 -14   2   4       33.13       38.51      7.92 o 
 -13   2   4       37.03       33.16      8.16 o 
 -12   2   4       29.65       29.93      7.69 o 
 -11   2   4      103.41      108.73     11.15 o 
 -10   2   4      171.88      175.93     21.95 o 
  -9   2   4        6.98        7.63      2.51 o 
  -8   2   4      492.33      482.93     16.51 o 
  -7   2   4      114.75       98.73     11.52 o 
  -6   2   4      855.27      894.27     24.67 o 
  -5   2   4     1512.66     1537.93     33.44 o 
  -4   2   4      236.94      245.15     12.07 o 
  -3   2   4      160.95      133.32      6.18 o 
  -2   2   4      181.09      176.37      6.36 o 
  -1   2   4     4262.39     3824.02     64.82 o 
   0   2   4     5011.40     4589.73     70.32 o 
   1   2   4        2.75        5.50      1.50 o 
   2   2   4      126.41      102.16      7.24 o 
   3   2   4       71.53       78.61      6.13 o 
   4   2   4      339.49      393.76     11.70 o 
   5   2   4      478.74      480.89     14.05 o 
   6   2   4        9.62        8.46      3.96 o 
   7   2   4      259.02      257.19     17.55 o 
   8   2   4      464.15      518.80     16.35 o 
   9   2   4      527.76      570.32     24.05 o 
  10   2   4      277.20      291.66     21.95 o 
  11   2   4       19.17       12.18      9.12 o 
  12   2   4       85.06       87.34     11.05 o 
  13   2   4      255.63      259.23     27.36 o 
  14   2   4      121.56       92.38     17.17 o 
 -14   3   4       37.41       23.88      7.93 o 
 -13   3   4        6.00        4.91      4.83 o 
 -12   3   4      392.37      430.89     22.74 o 
 -11   3   4       27.31       33.42      6.34 o 
 -10   3   4      128.07      123.03     12.68 o 
  -9   3   4      158.06      176.98     22.05 o 
  -8   3   4      327.67      327.12     11.85 o 
  -7   3   4      984.65     1001.36     27.03 o 
  -6   3   4       65.02       63.85      3.94 o 
  -5   3   4       73.20       86.79     17.21 o 
  -4   3   4        1.65        1.13      2.05 o 
  -3   3   4       22.58       24.02      2.19 o 
  -2   3   4     1580.79     1557.25     30.86 o 
  -1   3   4     3663.65     3706.32     62.91 o 
   0   3   4       67.22       60.70      4.08 o 
   1   3   4      177.03      165.09      5.62 o 
   2   3   4      355.56      339.22      7.37 o 
   3   3   4      165.84      157.68      6.99 o 
   4   3   4      642.47      655.70     15.29 o 
   5   3   4        4.66        8.02      3.56 o 
   6   3   4       38.40       27.71      4.52 o 
   7   3   4       35.17       23.55      4.65 o 
   8   3   4       53.79       56.25      6.20 o 
   9   3   4      102.00       89.04      8.88 o 
  10   3   4        1.01        4.12      4.36 o 
  11   3   4       96.83       87.37     11.23 o 
  12   3   4       12.90       19.80      7.01 o 
  13   3   4        1.04       14.85      7.66 o 
 -13   4   4        1.23       11.03      5.68 o 
 -12   4   4        7.40        7.07      5.96 o 
 -11   4   4       71.52       64.48      8.76 o 
 -10   4   4       40.35       39.07      9.85 o 
  -9   4   4      286.44      282.30     17.75 o 
  -8   4   4       17.69       16.65      7.92 o 
  -7   4   4      103.95       91.27     10.24 o 
  -6   4   4       23.90       25.95      6.95 o 
  -5   4   4      149.24      144.31      8.73 o 
  -4   4   4       88.66       75.75      5.30 o 
  -3   4   4       57.91       32.50      3.65 o 
  -2   4   4       44.35       34.47      5.38 o 
  -1   4   4      149.11      142.12      5.86 o 
   0   4   4       39.08       41.09      4.54 o 
   1   4   4       81.44       70.69      3.26 o 
   2   4   4       36.76       35.11      3.39 o 
   3   4   4       86.38       88.09      4.86 o 
   4   4   4      133.76      128.62     10.81 o 
   5   4   4       12.91       12.15      3.67 o 
   6   4   4       44.22       51.98      6.62 o 
   7   4   4       36.52       32.73      5.86 o 
   8   4   4        5.21        6.50      5.29 o 
   9   4   4      142.74      129.82     17.78 o 
  10   4   4        6.49       -5.72      5.72 o 
  11   4   4        0.10        7.54      4.51 o 
  12   4   4        0.55        2.70      4.58 o 
 -11   5   4        1.97        3.75      4.29 o 
 -10   5   4       13.00       19.51      6.46 o 
  -9   5   4       47.17       39.71      9.53 o 
  -8   5   4      115.70       90.43     16.53 o 
  -7   5   4       40.07       34.62     11.90 o 
  -6   5   4      162.57      193.40     17.54 o 
  -5   5   4      101.13      111.58     13.22 o 
  -4   5   4        7.57        2.90      5.35 o 
  -3   5   4       62.76       60.53      8.64 o 
  -2   5   4       18.74       12.41      5.65 o 
  -1   5   4       45.22       32.09      5.62 o 
   0   5   4        1.11        2.57      3.86 o 
   1   5   4        1.11        3.19      3.14 o 
   2   5   4       89.22       77.21     10.20 o 
   3   5   4       77.90       78.17     10.05 o 
   4   5   4      227.51      255.90     15.72 o 
   5   5   4      137.29      148.71     10.14 o 
   6   5   4       12.26       16.96      5.64 o 
   7   5   4       14.94       18.63      5.95 o 
   8   5   4        0.30       11.38      3.82 o 
   9   5   4        1.54        6.73      8.38 o 
  10   5   4       26.60       14.57      7.81 o 
  -9   6   4        4.30       15.42      9.22 o 
  -8   6   4       12.95       12.14      8.68 o 
  -7   6   4       23.67       21.40     12.08 o 
  -6   6   4       12.13        6.85      5.29 o 
  -5   6   4        1.55        9.42      8.07 o 
  -4   6   4       33.89       18.72      9.63 o 
  -3   6   4        0.05      -11.64     12.60 o 
  -2   6   4       81.34       60.42     14.52 o 
  -1   6   4      267.38      366.27     32.73 o 
   0   6   4       90.77       69.67     28.77 o 
   1   6   4       13.85        9.24      7.54 o 
   2   6   4        6.32       16.90     10.42 o 
   3   6   4        0.16        1.36      4.88 o 
   4   6   4       51.57       33.20     11.98 o 
   5   6   4       11.59        7.64      9.40 o 
   6   6   4        9.75       10.57      7.40 o 
   7   6   4       11.46       12.42      8.25 o 
   8   6   4        0.03       -5.66     15.51 o 
  -5   7   4       74.82       61.27     22.61 o 
  -4   7   4       28.14       24.12     12.28 o 
  -3   7   4        4.47       13.45      8.86 o 
  -2   7   4       83.29       75.74     15.73 o 
   1   7   4        3.17       12.07     15.55 o 
   2   7   4        0.35      -10.08     15.03 o 
   3   7   4      126.81       54.32     23.47 o 
   4   7   4       36.00       49.74     19.84 o 
 -15   1   5       85.84       79.54     14.95 o 
 -14   1   5        8.80       16.03      6.07 o 
 -13   1   5       13.49        1.08      5.04 o 
 -12   1   5        4.03        7.73      4.82 o 
 -11   1   5       67.55       61.02      6.38 o 
 -10   1   5        6.10        7.00      2.76 o 
  -9   1   5      455.63      435.68     10.93 o 
  -8   1   5       23.07       23.18      3.92 o 
  -7   1   5     1533.94     1575.54     37.33 o 
  -6   1   5      451.30      472.65     10.79 o 
  -5   1   5      930.25      905.14     19.21 o 
  -4   1   5     1015.78      972.36     17.71 o 
  -3   1   5        0.63        3.97      0.90 o 
  -2   1   5      656.40      589.64      9.42 o 
  -1   1   5       69.70       70.64      5.07 o 
   0   1   5      182.95      166.05      5.91 o 
   1   1   5    13166.31    12969.07    207.89 o 
   2   1   5       80.22       81.22      5.66 o 
   3   1   5       66.79       66.38      6.12 o 
   4   1   5       41.62       49.19      5.37 o 
   5   1   5     1032.53     1087.78     38.69 o 
   6   1   5      750.10      764.91     32.19 o 
   7   1   5       19.45       18.07      8.54 o 
   8   1   5       47.08       37.28      8.47 o 
   9   1   5        6.58        5.40      6.72 o 
  10   1   5       35.45       38.46      7.58 o 
  11   1   5      192.59      193.61     27.45 o 
  12   1   5        1.53        7.50      6.87 o 
  13   1   5       36.08       36.06     14.56 o 
  14   1   5        0.09       14.44      7.22 o 
 -15   2   5        3.11       18.91      6.12 o 
 -14   2   5      117.29      104.57     17.28 o 
 -13   2   5       52.69       56.42     12.37 o 
 -12   2   5       62.20       38.69      9.89 o 
 -11   2   5      215.86      240.42     24.14 o 
 -10   2   5      152.49      127.27     15.67 o 
  -9   2   5       10.78       12.38      2.73 o 
  -8   2   5      368.70      366.76      9.61 o 
  -7   2   5      157.46      146.53      7.81 o 
  -6   2   5      312.60      324.74     11.93 o 
  -5   2   5        2.87        7.78      3.36 o 
  -4   2   5     1242.14     1234.22     22.51 o 
  -3   2   5      418.42      377.55      7.65 o 
  -2   2   5     1954.91     1988.21     35.81 o 
  -1   2   5       11.95       14.52      1.70 o 
   0   2   5      554.96      503.40      8.72 o 
   1   2   5      514.07      551.65      9.38 o 
   2   2   5      501.19      442.65     12.94 o 
   3   2   5      197.52      210.93      9.38 o 
   4   2   5     2373.64     2507.50     61.02 o 
   5   2   5      347.33      353.30     19.08 o 
   6   2   5      473.66      507.41     28.34 o 
   7   2   5       43.38       45.96     10.21 o 
   8   2   5        3.24        3.58      4.67 o 
   9   2   5      164.03      157.67     19.29 o 
  10   2   5      125.82      152.57     14.87 o 
  11   2   5       53.77       43.99      9.30 o 
  12   2   5       44.95       46.35      8.25 o 
  13   2   5       65.95       47.58     10.36 o 
  14   2   5        5.59       24.56     12.78 o 
 -14   3   5        1.10        4.58      6.06 o 
 -13   3   5      150.22      141.00     17.29 o 
 -12   3   5       67.48       74.88      8.39 o 
 -11   3   5        9.19        6.44      5.54 o 
 -10   3   5       65.25       46.69      6.03 o 
  -9   3   5      143.24      175.53     18.27 o 
  -8   3   5      322.51      316.05     14.30 o 
  -7   3   5      979.67      979.08     25.01 o 
  -6   3   5      491.66      438.71     10.33 o 
  -5   3   5     1489.93     1459.15     34.09 o 
  -4   3   5       15.97        7.37      2.68 o 
  -3   3   5      647.63      639.94     13.91 o 
  -2   3   5       31.24       42.85      3.29 o 
  -1   3   5      285.99      287.94     10.32 o 
   0   3   5      478.09      498.08     10.08 o 
   1   3   5      593.03      516.71     10.34 o 
   2   3   5     1512.07     1576.59     29.21 o 
   3   3   5     1972.43     1941.17     41.73 o 
   4   3   5      183.36      195.26      7.91 o 
   5   3   5      456.96      412.61     16.76 o 
   6   3   5      727.75      727.17     17.03 o 
   7   3   5       12.91        6.65      6.55 o 
   8   3   5        2.70        8.95      6.08 o 
   9   3   5        0.04        1.23      3.39 o 
  10   3   5      241.00      238.86     19.09 o 
  11   3   5      100.85       90.82     14.97 o 
  12   3   5       37.83       26.33      7.94 o 
  13   3   5      190.20      142.96     25.16 o 
 -13   4   5       56.90       44.90      9.40 o 
 -12   4   5        5.12       17.99      4.92 o 
 -11   4   5      139.23      129.97     15.38 o 
 -10   4   5      245.95      225.72     20.13 o 
  -9   4   5       11.11        5.35      7.85 o 
  -8   4   5      224.43      235.50     13.61 o 
  -7   4   5       42.35       45.31      5.97 o 
  -6   4   5      344.33      340.46      9.66 o 
  -5   4   5      127.46      126.60     10.70 o 
  -4   4   5     1416.15     1376.27     26.85 o 
  -3   4   5      737.50      712.22     16.69 o 
  -2   4   5       27.48       27.33      4.32 o 
  -1   4   5        5.21        0.78      5.67 o 
   0   4   5        7.70        6.14      3.07 o 
   1   4   5        1.04        2.86      3.28 o 
   2   4   5     1549.74     1569.85     30.61 o 
   3   4   5        8.63        5.40      2.33 o 
   4   4   5       90.47       81.95      8.69 o 
   5   4   5      107.32      100.28     10.53 o 
   6   4   5      128.38      111.68     11.11 o 
   7   4   5       55.97       62.99     13.52 o 
   8   4   5      155.43      184.04     28.09 o 
   9   4   5       42.00       47.42     11.09 o 
  10   4   5       11.05       15.42      6.51 o 
  11   4   5        8.18       16.04      6.29 o 
  12   4   5      208.69      232.23     22.50 o 
 -11   5   5        9.27        3.09      8.08 o 
 -10   5   5        1.50       -0.43      5.23 o 
  -9   5   5        0.10        4.40      5.28 o 
  -8   5   5      408.87      416.44     36.18 o 
  -7   5   5      155.23      183.57     16.64 o 
  -6   5   5       71.09       64.14     16.67 o 
  -5   5   5     1413.50     1506.64    119.56 o 
  -4   5   5      164.11      172.27     18.37 o 
  -3   5   5        0.06        4.15      4.94 o 
  -2   5   5      152.19      165.95     18.01 o 
  -1   5   5        0.41       -2.46      3.52 o 
   0   5   5        1.97        7.77      3.53 o 
   1   5   5      305.01      330.61     14.40 o 
   2   5   5       60.74       48.57      6.90 o 
   3   5   5     1392.25     1517.71     60.83 o 
   4   5   5        2.63        8.88      4.04 o 
   5   5   5      682.07      770.64     22.54 o 
   6   5   5      364.18      452.41     23.77 o 
   7   5   5        2.95       19.34      8.73 o 
   8   5   5       74.54       83.66     22.83 o 
   9   5   5        0.63        7.43     11.56 o 
  10   5   5        0.51        8.05     19.12 o 
  -9   6   5       66.20       58.59     19.68 o 
  -8   6   5       64.89       67.73     17.43 o 
  -7   6   5       23.78       28.90      9.87 o 
  -6   6   5      452.22      582.84     66.66 o 
  -5   6   5      173.77      168.58     19.52 o 
  -4   6   5      485.55      570.77     42.45 o 
  -3   6   5      359.76      456.46     41.02 o 
  -2   6   5       46.73       37.77     15.06 o 
  -1   6   5       21.96       23.65     14.31 o 
   0   6   5       67.74       40.53     20.86 o 
   1   6   5       24.78       21.64     12.48 o 
   2   6   5      377.91      415.15     55.13 o 
   3   6   5        1.07       12.20     18.96 o 
   4   6   5      351.29      478.58     83.02 o 
   5   6   5      210.32      220.07     61.65 o 
   6   6   5      202.34      138.91     61.09 o 
   7   6   5       79.89       47.05     25.54 o 
   8   6   5       30.40       28.72     23.78 o 
  -5   7   5      170.84      242.79     36.69 o 
  -4   7   5        0.94       15.80      8.45 o 
  -3   7   5       73.07       56.47     16.94 o 
  -2   7   5       48.16       45.87     16.43 o 
   1   7   5       29.81       17.18     15.91 o 
   2   7   5       59.56       64.09     32.40 o 
   3   7   5       45.03       38.00     26.61 o 
 -15   0   6        0.73       11.81      8.88 o 
 -14   0   6      521.50      697.24     79.18 o 
 -13   0   6       60.51       63.48     13.59 o 
 -12   0   6        0.74       -1.13      5.61 o 
 -11   0   6        0.09        5.83      4.54 o 
 -10   0   6       92.69      109.55     15.05 o 
  -9   0   6      137.22      132.43     22.74 o 
  -8   0   6      515.59      528.75     20.52 o 
  -7   0   6      162.36      113.57     14.15 o 
  -6   0   6       95.08      145.98     10.88 o 
  -5   0   6     2742.75     2632.68     72.98 o 
  -4   0   6     2804.90     2440.87     75.00 o 
  -3   0   6      936.25      790.57     16.73 o 
  -2   0   6     5428.87     4876.63     95.96 o 
  -1   0   6    20802.81    22841.01    517.49 o 
   0   0   6    12812.05    12956.04    293.71 o 
   1   0   6      138.95       88.04      7.20 o 
   2   0   6      117.35       87.75     12.52 o 
   3   0   6      374.05      421.85     16.31 o 
   4   0   6      181.68      251.57     29.99 o 
   5   0   6      762.40      752.95     38.06 o 
   6   0   6      808.75      881.59     49.85 o 
   7   0   6      293.87      268.83     16.37 o 
   8   0   6      825.66      833.98     44.38 o 
   9   0   6     2317.77     2622.92    123.78 o 
  10   0   6       94.36      106.29     21.68 o 
  11   0   6        0.27       -6.57      6.57 o 
  12   0   6      150.65      162.25     35.68 o 
  13   0   6      178.84      152.11     43.60 o 
  14   0   6      177.64      139.44     50.07 o 
 -15   1   6      123.86      112.29     18.44 o 
 -14   1   6      154.46      147.39     22.52 o 
 -13   1   6       79.58       63.87     12.41 o 
 -12   1   6       96.17      101.83      9.66 o 
 -11   1   6      430.96      440.64     14.54 o 
 -10   1   6      592.32      614.28     15.64 o 
  -9   1   6      139.64      152.01      8.14 o 
  -8   1   6      122.44      123.05     10.99 o 
  -7   1   6      489.52      504.52     12.51 o 
  -6   1   6     1185.73     1306.92     28.28 o 
  -5   1   6     1081.68     1022.34     21.55 o 
  -4   1   6     4442.41     4183.36     75.05 o 
  -3   1   6       80.42      101.05      5.18 o 
  -2   1   6      614.84      629.21     10.96 o 
  -1   1   6     4948.72     4431.96     61.73 o 
   0   1   6     3020.09     2617.48     43.56 o 
   1   1   6     5332.46     4756.85     92.69 o 
   2   1   6     3796.65     3638.47     82.90 o 
   3   1   6     1105.48     1006.12     27.36 o 
   4   1   6     1273.68     1369.94     39.51 o 
   5   1   6      319.99      371.50     16.60 o 
   6   1   6      719.85      727.60     27.43 o 
   7   1   6       18.56        9.64      4.84 o 
   8   1   6       62.66       68.70     16.86 o 
   9   1   6       26.78       22.12      8.71 o 
  10   1   6      554.43      580.04     42.82 o 
  11   1   6       20.30       25.90      7.77 o 
  12   1   6      230.74      269.72     24.40 o 
  13   1   6       39.72       39.89     13.29 o 
  14   1   6      116.77       89.48     20.05 o 
 -15   2   6       24.19       24.31      8.27 o 
 -14   2   6       70.54       68.33     17.87 o 
 -13   2   6       38.46       50.45      7.69 o 
 -12   2   6       17.81       20.46      6.35 o 
 -11   2   6       24.40       36.58      7.62 o 
 -10   2   6      324.37      337.67     18.14 o 
  -9   2   6      158.28      151.59      9.11 o 
  -8   2   6     1130.75     1175.15     26.16 o 
  -7   2   6       11.20       18.93      2.97 o 
  -6   2   6       33.52       20.97      3.23 o 
  -5   2   6      819.25      878.64     19.48 o 
  -4   2   6      293.74      337.75     13.19 o 
  -3   2   6       35.54       23.25      3.23 o 
  -2   2   6        1.03        0.37      1.46 o 
  -1   2   6        0.18        2.60      1.70 o 
   0   2   6      394.05      384.56      7.63 o 
   1   2   6       92.64       67.93      4.32 o 
   2   2   6        2.92        0.63      3.50 o 
   3   2   6       73.09       71.18      5.58 o 
   4   2   6       55.02       43.75      5.30 o 
   5   2   6     1607.53     1712.12     52.22 o 
   6   2   6        4.59        4.21      6.43 o 
   7   2   6        0.81       12.23      4.63 o 
   8   2   6      251.66      215.76     26.79 o 
   9   2   6      114.31      117.76     15.04 o 
  10   2   6       55.28       47.04     10.58 o 
  11   2   6        1.87       16.18      7.72 o 
  12   2   6        0.53       17.96      5.61 o 
  13   2   6        0.02        8.20      8.76 o 
 -14   3   6       26.15       22.95      7.63 o 
 -13   3   6        9.80       21.49      6.00 o 
 -12   3   6       20.43        7.00      8.96 o 
 -11   3   6      515.58      491.79     24.46 o 
 -10   3   6      183.32      178.14     24.08 o 
  -9   3   6       44.05       56.53      8.29 o 
  -8   3   6      163.85      156.25     16.16 o 
  -7   3   6      428.25      427.09     11.64 o 
  -6   3   6       48.32       46.89      6.75 o 
  -5   3   6      597.75      617.94     14.92 o 
  -4   3   6      574.48      548.52     12.44 o 
  -3   3   6      524.93      590.95     12.96 o 
  -2   3   6       40.85       55.48      7.23 o 
  -1   3   6      661.17      683.13     15.37 o 
   0   3   6     1848.53     1776.62     46.91 o 
   1   3   6       65.91       69.24      5.07 o 
   2   3   6      159.02      190.05      7.02 o 
   3   3   6      153.97      155.32      6.91 o 
   4   3   6      182.21      166.83      6.63 o 
   5   3   6      292.34      288.59     12.51 o 
   6   3   6      521.40      505.99     28.31 o 
   7   3   6       12.50       11.76      8.44 o 
   8   3   6       93.96       97.02     11.75 o 
   9   3   6        9.27       11.14      5.91 o 
  10   3   6      153.97      131.78     20.31 o 
  11   3   6      185.76      188.59     26.28 o 
  12   3   6        4.85        7.06      5.37 o 
 -13   4   6       11.35       13.43      6.94 o 
 -12   4   6      122.65       98.78     14.69 o 
 -11   4   6       35.89       28.97      6.10 o 
 -10   4   6       14.26       14.24      5.72 o 
  -9   4   6        4.28        8.59      6.16 o 
  -8   4   6        9.96       20.21      6.05 o 
  -7   4   6      304.01      334.86     17.63 o 
  -6   4   6       12.27       14.32      3.88 o 
  -5   4   6       66.30       62.21      6.37 o 
  -4   4   6       48.09       57.97      7.48 o 
  -3   4   6        2.48        6.77      2.02 o 
  -2   4   6       19.33       27.57      4.98 o 
  -1   4   6       27.96       22.38      5.67 o 
   0   4   6        0.06        7.81      6.84 o 
   1   4   6       50.63       53.82      3.43 o 
   2   4   6      220.04      199.55      7.78 o 
   3   4   6     1395.31     1501.75     50.03 o 
   4   4   6       27.64       18.54      4.87 o 
   5   4   6      140.43      148.90     12.71 o 
   6   4   6       93.58       87.06      9.25 o 
   7   4   6       88.04       82.35     13.91 o 
   8   4   6      327.63      301.51     32.81 o 
   9   4   6        2.80        5.78      6.24 o 
  10   4   6       17.87       13.26      8.84 o 
  11   4   6       28.71       23.57      7.36 o 
 -11   5   6       24.94       16.14      8.13 o 
 -10   5   6        1.07        7.82      4.92 o 
  -9   5   6       20.64       21.86      7.18 o 
  -8   5   6       35.70       25.46     12.65 o 
  -7   5   6      133.37      134.33     15.36 o 
  -6   5   6       17.38        7.03      6.16 o 
  -5   5   6        0.41        8.52      4.92 o 
  -4   5   6       66.24       77.80     12.26 o 
  -3   5   6        5.13       14.03      4.72 o 
  -2   5   6        5.44       12.97      4.58 o 
  -1   5   6        0.02        4.81      2.57 o 
   0   5   6        1.70        6.52      3.96 o 
   1   5   6       12.05        8.62      4.25 o 
   2   5   6      272.09      298.44     10.55 o 
   3   5   6      196.91      227.85     17.07 o 
   4   5   6        0.90        3.74      2.92 o 
   5   5   6       10.09       -2.64     15.22 o 
   6   5   6        4.16        5.78     11.84 o 
   7   5   6        2.22        7.92      8.36 o 
   8   5   6        0.36       18.56      9.42 o 
   9   5   6       34.31       27.45     10.71 o 
  10   5   6       30.26       16.61     15.96 o 
  -9   6   6       37.54       34.69     18.33 o 
  -8   6   6        0.01       20.15      8.79 o 
  -7   6   6       19.46       32.62      8.21 o 
  -6   6   6        7.66        9.75      5.51 o 
  -5   6   6       16.79       16.38      9.82 o 
  -4   6   6       62.80       58.60      7.51 o 
  -3   6   6       22.34       26.85      8.05 o 
  -2   6   6      153.77      168.76     16.75 o 
  -1   6   6      125.22      158.79     21.98 o 
   0   6   6       16.65       12.75      8.64 o 
   1   6   6       26.17       16.43     11.12 o 
   2   6   6       10.86       -5.69     20.78 o 
   3   6   6        2.75       14.15     14.80 o 
   4   6   6       52.15       54.01     19.13 o 
   5   6   6       23.75       46.26     20.49 o 
   6   6   6        1.14      -16.49     17.17 o 
   7   6   6        0.89       -1.20     17.99 o 
  -4   7   6        7.69        7.69      5.83 o 
  -3   7   6      188.69      116.56     35.87 o 
  -2   7   6      139.03      185.53     30.08 o 
   0   7   6      479.38      610.32    641.24 o 
   1   7   6        0.38        7.55      9.82 o 
   2   7   6       85.99       30.59     20.50 o 
   3   7   6      159.85      141.77     58.07 o 
 -15   1   7        0.29       20.22      6.37 o 
 -14   1   7       12.14       10.35      8.16 o 
 -13   1   7       47.67       58.62     11.18 o 
 -12   1   7       18.52       16.37      5.04 o 
 -11   1   7        6.02       14.99      4.16 o 
 -10   1   7     1670.69     1725.55     38.72 o 
  -9   1   7       52.69       50.97      3.91 o 
  -8   1   7      114.32      111.74     12.23 o 
  -7   1   7       46.50       49.56      4.00 o 
  -6   1   7      278.51      302.55     12.53 o 
  -5   1   7        9.99        5.90      1.29 o 
  -4   1   7      523.75      519.64     11.39 o 
  -3   1   7      752.91      671.26     12.62 o 
  -2   1   7       13.07       17.31      2.12 o 
  -1   1   7     1120.09     1045.68     16.16 o 
   0   1   7     4658.04     4234.91     63.52 o 
   1   1   7       13.00        6.31      2.08 o 
   2   1   7      370.62      369.60     10.99 o 
   3   1   7     2445.70     2442.53     62.98 o 
   4   1   7     2147.65     2298.04     65.33 o 
   5   1   7      461.28      481.54     16.67 o 
   6   1   7       20.71       31.35      6.48 o 
   7   1   7      144.02      165.79     17.56 o 
   8   1   7       10.55       15.62      6.53 o 
   9   1   7       11.45       15.43      8.36 o 
  10   1   7        3.90       -2.91      4.70 o 
  11   1   7        4.09       -0.63     14.20 o 
  12   1   7        9.48       10.96      7.19 o 
  13   1   7        2.51       15.73      9.74 o 
 -15   2   7        4.66       16.64      5.93 o 
 -14   2   7       48.79       33.24      8.82 o 
 -13   2   7       25.18       23.59      7.12 o 
 -12   2   7        1.03        2.30      8.87 o 
 -11   2   7       45.90       32.73      7.42 o 
 -10   2   7       36.30       35.21      5.86 o 
  -9   2   7       68.37       59.25      5.28 o 
  -8   2   7        5.43       10.70      4.39 o 
  -7   2   7        3.26        7.76      4.51 o 
  -6   2   7      385.12      361.39      9.35 o 
  -5   2   7        0.02        1.14      1.04 o 
  -4   2   7      114.37      112.11      5.87 o 
  -3   2   7        9.02        5.72      1.03 o 
  -2   2   7       63.33       62.40      4.77 o 
  -1   2   7      289.44      313.72      5.87 o 
   0   2   7      318.68      314.57      6.75 o 
   1   2   7     2442.59     2407.61     55.05 o 
   2   2   7      538.23      522.38     15.40 o 
   3   2   7      272.25      281.55     13.58 o 
   4   2   7      151.30      156.00      7.56 o 
   5   2   7      138.27      187.59     27.70 o 
   6   2   7       44.75       42.75      6.78 o 
   7   2   7       66.61       53.06      8.00 o 
   8   2   7       19.63       18.24      7.87 o 
   9   2   7       37.83       41.30      6.55 o 
  10   2   7       34.62       47.54      9.13 o 
  11   2   7       84.59       77.02     14.78 o 
  12   2   7       36.52       33.23      7.74 o 
  13   2   7       63.04       67.47     13.32 o 
 -14   3   7        1.85       -1.74      4.40 o 
 -13   3   7      120.19      112.90     15.69 o 
 -12   3   7       48.86       46.97      6.03 o 
 -11   3   7       38.98       28.28      6.54 o 
 -10   3   7      204.02      210.93     14.98 o 
  -9   3   7       40.36       40.01      7.33 o 
  -8   3   7       44.78       45.15      5.31 o 
  -7   3   7      642.14      688.20     17.71 o 
  -6   3   7      708.92      728.32     16.21 o 
  -5   3   7      709.97      710.09     17.20 o 
  -4   3   7      401.22      413.29      9.24 o 
  -3   3   7     1255.99     1290.80     34.65 o 
  -2   3   7      641.17      615.04     14.22 o 
  -1   3   7      268.56      287.39      9.45 o 
   0   3   7       66.52       55.08      5.95 o 
   1   3   7      470.98      483.79     10.91 o 
   2   3   7        2.28        1.93      2.92 o 
   3   3   7      964.94      971.60     23.96 o 
   4   3   7       98.80       92.59      7.89 o 
   5   3   7      124.28      107.53      7.15 o 
   6   3   7        2.34        6.98      2.99 o 
   7   3   7      436.29      425.21     11.70 o 
   8   3   7      154.65      173.45     12.09 o 
   9   3   7      104.16       95.31     13.32 o 
  10   3   7       34.90       57.12      8.57 o 
  11   3   7      321.27      374.64     28.20 o 
  12   3   7        2.74        0.13      7.02 o 
 -13   4   7        1.08        0.89      7.03 o 
 -12   4   7       39.57       54.32     14.20 o 
 -11   4   7        5.26        4.96      3.22 o 
 -10   4   7       45.74       45.64     10.56 o 
  -9   4   7      110.28      140.80     12.26 o 
  -8   4   7        4.36        9.48      3.50 o 
  -7   4   7     2197.32     2290.93     57.82 o 
  -6   4   7     1514.65     1668.73     41.54 o 
  -5   4   7       50.96       47.33      9.88 o 
  -4   4   7      737.46      720.44     20.46 o 
  -3   4   7        7.00        6.29      3.17 o 
  -2   4   7       79.43       83.15      8.71 o 
  -1   4   7      325.78      303.09     18.70 o 
   0   4   7      213.48      209.52     15.62 o 
   1   4   7       58.95       62.59     10.11 o 
   2   4   7      684.28      657.56     15.01 o 
   3   4   7      804.63      858.71     23.96 o 
   4   4   7     1437.70     1464.61     38.37 o 
   5   4   7        3.54       -0.35      4.33 o 
   6   4   7      534.64      536.54     23.49 o 
   7   4   7      315.36      329.24     19.36 o 
   8   4   7        2.12        3.63      3.78 o 
   9   4   7      149.24      170.39     16.12 o 
  10   4   7       12.98       22.84      8.21 o 
  11   4   7       78.15       51.76     12.96 o 
 -11   5   7       21.28       14.94      6.30 o 
 -10   5   7       23.23       14.91      5.83 o 
  -9   5   7       35.64       39.86      8.23 o 
  -8   5   7      156.44      177.80     24.84 o 
  -7   5   7       15.85       23.94      6.68 o 
  -6   5   7       50.91       41.92      9.25 o 
  -5   5   7       48.15       42.09      9.09 o 
  -4   5   7      210.53      206.78     21.96 o 
  -3   5   7      108.92      119.48     13.22 o 
  -2   5   7      157.27      166.70     16.22 o 
  -1   5   7       37.97       47.73      6.68 o 
   0   5   7      144.18      157.64     17.27 o 
   1   5   7       76.25       79.36     10.37 o 
   2   5   7        1.02        0.18      4.36 o 
   3   5   7      202.09      192.52     19.12 o 
   4   5   7        1.16        4.29      4.41 o 
   5   5   7       13.88        7.01      9.88 o 
   6   5   7       64.78       60.56     14.27 o 
   7   5   7        9.66       23.28      9.37 o 
   8   5   7       35.70       39.73     11.39 o 
   9   5   7       46.83       43.26     17.42 o 
  -9   6   7       94.20       69.72     18.33 o 
  -8   6   7       10.95        1.54      4.68 o 
  -7   6   7      352.28      368.13     36.27 o 
  -6   6   7      140.54      140.52     20.96 o 
  -5   6   7        0.01        6.13      9.88 o 
  -4   6   7      235.00      291.50     19.81 o 
  -3   6   7        0.07       -4.25      6.80 o 
  -2   6   7      166.29      186.28     16.71 o 
  -1   6   7      551.31      618.95     44.10 o 
   0   6   7        7.21        5.35      6.57 o 
   1   6   7      250.37      272.60     19.73 o 
   2   6   7      243.67      318.96     33.78 o 
   3   6   7      177.75      146.48     50.40 o 
   4   6   7      316.04      467.38     61.07 o 
   5   6   7       74.69       46.72     30.85 o 
   6   6   7       83.72       80.01     44.74 o 
   7   6   7       99.74      104.30     31.57 o 
  -4   7   7       16.22       18.70      7.77 o 
  -3   7   7       33.89       63.92     33.65 o 
  -2   7   7       19.21       14.93     11.16 o 
   0   7   7        2.63       37.34     18.80 o 
   1   7   7        7.18        9.76     13.92 o 
   2   7   7       33.12       26.90     16.43 o 
 -16   0   8       48.51       33.67     16.72 o 
 -15   0   8       47.41       45.97     19.85 o 
 -14   0   8       90.23      114.70     46.42 o 
 -13   0   8        3.28       18.84      7.61 o 
 -12   0   8      527.35      575.55     35.15 o 
 -11   0   8       71.18       56.13     19.07 o 
 -10   0   8     2065.16     2154.35     65.94 o 
  -9   0   8     2690.06     2757.93     84.62 o 
  -8   0   8      459.93      518.54     20.64 o 
  -7   0   8      726.40      703.72     28.31 o 
  -6   0   8      770.84      732.48     20.97 o 
  -5   0   8     6482.73     6871.08    201.16 o 
  -4   0   8      566.23      482.78     13.18 o 
  -3   0   8      145.86      123.41      9.94 o 
  -2   0   8     3550.07     3246.18     74.05 o 
  -1   0   8      317.49      250.51     11.26 o 
   0   0   8     4820.09     4586.96     90.38 o 
   1   0   8     1994.35     1894.34     55.77 o 
   2   0   8     1050.09     1027.50     30.74 o 
   3   0   8      523.01      601.92     30.72 o 
   4   0   8       14.32       -8.03      8.03 o 
   5   0   8       11.92       25.92      9.11 o 
   6   0   8      571.51      649.70     51.50 o 
   7   0   8      457.61      479.45     25.83 o 
   8   0   8      173.01      179.16     33.38 o 
   9   0   8      557.43      563.51     23.74 o 
  10   0   8       69.11       43.83     13.24 o 
  11   0   8      568.38      635.56     78.25 o 
  12   0   8        7.28       17.17     14.12 o 
  13   0   8      410.70      407.91     63.64 o 
 -15   1   8       51.93       34.71      8.82 o 
 -14   1   8       10.19       -0.37      6.42 o 
 -13   1   8      186.09      230.26     31.84 o 
 -12   1   8       47.57       34.29      5.91 o 
 -11   1   8      196.35      190.43     21.84 o 
 -10   1   8       42.43       29.36      5.55 o 
  -9   1   8      642.12      606.05     23.64 o 
  -8   1   8      603.08      565.45     13.97 o 
  -7   1   8      581.97      553.13     13.75 o 
  -6   1   8      706.91      767.51     19.04 o 
  -5   1   8      768.60      874.61     19.18 o 
  -4   1   8        2.97        3.58      1.90 o 
  -3   1   8     2412.88     2182.26     42.14 o 
  -2   1   8      188.87      135.20      6.67 o 
  -1   1   8     2523.36     2374.37     66.27 o 
   0   1   8     1113.14      917.82     18.18 o 
   1   1   8     3962.17     3807.52     79.42 o 
   2   1   8      150.22      192.12     15.91 o 
   3   1   8      210.07      194.54     15.66 o 
   4   1   8       58.77       54.87     10.99 o 
   5   1   8        0.19        9.99      7.84 o 
   6   1   8      192.85      217.21     19.88 o 
   7   1   8     1615.50     1801.23     62.26 o 
   8   1   8      241.87      258.82     38.28 o 
   9   1   8      281.81      262.45     43.60 o 
  10   1   8      468.85      515.94     22.69 o 
  11   1   8       10.90        7.64      9.51 o 
  12   1   8       79.95       58.08     17.93 o 
  13   1   8        0.53       17.94      9.78 o 
 -15   2   8       17.25       12.42      5.94 o 
 -14   2   8       69.91       58.57     11.44 o 
 -13   2   8        0.34        0.01      4.57 o 
 -12   2   8      368.14      382.95     20.16 o 
 -11   2   8       40.34       44.91      7.29 o 
 -10   2   8     1157.55     1168.99     28.54 o 
  -9   2   8        0.29        1.23      3.90 o 
  -8   2   8       13.43       26.18      4.01 o 
  -7   2   8      654.28      748.73     21.56 o 
  -6   2   8      577.39      530.01     12.87 o 
  -5   2   8       18.97       23.70      3.36 o 
  -4   2   8     1037.52     1012.75     20.16 o 
  -3   2   8        0.99        1.03      1.78 o 
  -2   2   8     5456.24     5276.14    129.45 o 
  -1   2   8       11.47       22.81      2.07 o 
   0   2   8     2893.47     2769.96     67.66 o 
   1   2   8     1741.27     1699.22     33.72 o 
   2   2   8     3664.35     3810.74     91.57 o 
   3   2   8     1999.92     2122.98     49.90 o 
   4   2   8      102.32       70.78     10.50 o 
   5   2   8       33.83       33.52      5.92 o 
   6   2   8       88.30       78.41      8.22 o 
   7   2   8       58.76       47.78      6.34 o 
   8   2   8      604.01      582.09     29.34 o 
   9   2   8       58.82       40.49      7.64 o 
  10   2   8        8.49        7.56      8.07 o 
  11   2   8      118.29       93.81     19.51 o 
  12   2   8      120.29       91.94     19.64 o 
  13   2   8       14.22       14.54      9.80 o 
 -14   3   8        6.35        1.16     11.75 o 
 -13   3   8       88.67       77.18     12.86 o 
 -12   3   8        2.89       -1.22      4.69 o 
 -11   3   8       33.90       27.36      5.76 o 
 -10   3   8      140.61      139.03     13.51 o 
  -9   3   8      315.00      310.73      8.29 o 
  -8   3   8       13.93       15.20      4.38 o 
  -7   3   8      270.34      289.02     12.85 o 
  -6   3   8      128.37      133.49      9.13 o 
  -5   3   8        2.78        5.29      1.16 o 
  -4   3   8        1.20        2.59      3.93 o 
  -3   3   8      425.71      385.57     12.54 o 
  -2   3   8      157.06      172.89      6.79 o 
  -1   3   8      547.59      532.48     14.01 o 
   0   3   8      228.20      192.50      6.67 o 
   1   3   8      136.53      138.74      8.45 o 
   2   3   8       45.81       43.10      4.71 o 
   3   3   8       15.91       15.70      2.13 o 
   4   3   8      777.43      869.98     22.01 o 
   5   3   8       84.92       89.06      8.79 o 
   6   3   8       81.39       87.73      8.91 o 
   7   3   8      611.37      615.39     13.63 o 
   8   3   8        9.79        3.18      4.25 o 
   9   3   8      308.05      277.45     15.87 o 
  10   3   8       13.80       17.53      9.15 o 
  11   3   8        3.38        9.12      7.05 o 
  12   3   8       23.38       30.80      7.56 o 
 -13   4   8        3.46       10.40      8.00 o 
 -12   4   8        4.65        6.31      6.10 o 
 -11   4   8        9.70        4.35      5.71 o 
 -10   4   8       60.18       58.21      8.48 o 
  -9   4   8       14.23       20.93      5.10 o 
  -8   4   8      159.92      156.31     13.03 o 
  -7   4   8       38.92       38.07      7.57 o 
  -6   4   8        1.06        2.96      2.71 o 
  -5   4   8       45.18       48.95     11.13 o 
  -4   4   8       58.80       79.73     12.79 o 
  -3   4   8       54.81       58.27      9.13 o 
  -2   4   8        0.46        4.15      3.40 o 
  -1   4   8       92.66      104.80      7.35 o 
   0   4   8       28.80       13.74     15.70 o 
   1   4   8      368.80      376.39     20.75 o 
   2   4   8      161.01      178.95     11.13 o 
   3   4   8      132.58      156.41     13.93 o 
   4   4   8       75.52       67.72      7.59 o 
   5   4   8        0.49        3.33      4.22 o 
   6   4   8      232.60      224.11     14.22 o 
   7   4   8       59.19       58.83      9.71 o 
   8   4   8       16.61       20.62      8.09 o 
   9   4   8       19.68       19.40      6.98 o 
  10   4   8        1.64        8.19      6.29 o 
  11   4   8       21.66       20.74      6.52 o 
 -11   5   8        0.01        0.75      3.84 o 
 -10   5   8       50.71       51.29     15.65 o 
  -9   5   8       53.65       42.56      7.71 o 
  -8   5   8       29.93       23.82      8.67 o 
  -7   5   8       37.52       33.77     11.79 o 
  -6   5   8      125.36      104.32     12.55 o 
  -5   5   8       46.09       32.80      7.29 o 
  -4   5   8        7.22        3.81      7.17 o 
  -3   5   8        2.67       -0.04      8.83 o 
  -2   5   8        9.54        0.93      3.82 o 
  -1   5   8       62.86       74.95      9.40 o 
   0   5   8       71.36       66.14      9.67 o 
   1   5   8      195.60      213.08     31.13 o 
   2   5   8        6.75        6.47      8.11 o 
   3   5   8       52.18       45.10      9.79 o 
   4   5   8       51.19       34.75      6.93 o 
   5   5   8        0.02        2.16     15.86 o 
   6   5   8        2.05        4.72      5.22 o 
   7   5   8        0.67        5.61     23.30 o 
   8   5   8        3.28       11.03      8.67 o 
   9   5   8       43.79       17.83     26.95 o 
  -9   6   8       71.94       62.25     13.72 o 
  -8   6   8        1.13        6.45      7.09 o 
  -7   6   8       25.76       23.15      6.90 o 
  -6   6   8       62.60       52.25      9.75 o 
  -5   6   8        1.60        3.64      4.74 o 
  -4   6   8       45.89       36.91      7.84 o 
  -3   6   8        0.01        6.80      4.37 o 
  -2   6   8        2.41        4.75      7.67 o 
  -1   6   8       17.64       20.99      6.69 o 
   0   6   8        9.83       13.22      7.33 o 
   1   6   8      493.43      594.24     32.08 o 
   2   6   8        8.78        8.60      8.03 o 
   3   6   8        0.01      -10.57     15.25 o 
   4   6   8       43.66       43.89     19.73 o 
   5   6   8       53.42       33.58     19.91 o 
   6   6   8        6.30       30.67     15.77 o 
  -4   7   8       16.19       16.36     12.59 o 
  -3   7   8       27.34       -0.94      9.37 o 
  -2   7   8        2.42       -3.02      8.07 o 
   0   7   8      165.17      194.35     32.94 o 
   1   7   8        0.14       13.33     13.66 o 
 -15   1   9        0.52       -0.27     13.18 o 
 -14   1   9        5.22        5.45      8.48 o 
 -13   1   9      127.60      123.38     16.77 o 
 -12   1   9       15.61        2.44      7.91 o 
 -11   1   9       16.12       13.94      4.42 o 
 -10   1   9       24.23       17.50      5.53 o 
  -9   1   9      137.53      137.86     12.09 o 
  -8   1   9       87.88       86.93      6.03 o 
  -7   1   9      783.63      785.41     22.44 o 
  -6   1   9     1022.29      990.32     26.41 o 
  -5   1   9      192.25      192.44      9.07 o 
  -4   1   9       45.48       45.87      3.91 o 
  -3   1   9      561.53      585.61     13.54 o 
  -2   1   9       38.68       42.71      4.62 o 
  -1   1   9       56.43       57.72      5.24 o 
   0   1   9     2521.10     2552.10     53.62 o 
   1   1   9       26.59       27.74      3.97 o 
   2   1   9     2254.54     2399.64     58.08 o 
   3   1   9     2783.43     2995.53     83.32 o 
   4   1   9      298.45      317.42     13.44 o 
   5   1   9       61.64       62.93     10.42 o 
   6   1   9       81.17       83.20     17.24 o 
   7   1   9      220.88      237.83     24.61 o 
   8   1   9      243.33      320.67     19.08 o 
   9   1   9        0.00       -2.61      6.63 o 
  10   1   9      158.60      159.56     24.62 o 
  11   1   9        9.16       19.95      5.93 o 
  12   1   9      206.78      179.09     34.53 o 
  13   1   9       18.94       21.56      7.64 o 
 -15   2   9       42.66       43.16     10.34 o 
 -14   2   9        0.12        8.41      6.40 o 
 -13   2   9        0.76       14.54      5.80 o 
 -12   2   9       28.20       29.89     10.35 o 
 -11   2   9      495.76      540.14     30.79 o 
 -10   2   9       45.38       31.21      7.28 o 
  -9   2   9      848.72      879.64     19.88 o 
  -8   2   9        6.76        1.92      7.01 o 
  -7   2   9       59.62       68.82      4.76 o 
  -6   2   9      232.45      247.46      8.65 o 
  -5   2   9      662.66      605.40     14.75 o 
  -4   2   9      104.62      103.57      4.49 o 
  -3   2   9      215.90      219.07      9.20 o 
  -2   2   9      131.45      116.10      6.10 o 
  -1   2   9      155.85      145.18      7.04 o 
   0   2   9     2396.56     2464.13     48.37 o 
   1   2   9      652.73      649.15     14.92 o 
   2   2   9      520.10      524.71     13.28 o 
   3   2   9      936.48      979.64     26.83 o 
   4   2   9        0.44        5.39      4.78 o 
   5   2   9        1.42        6.86      4.54 o 
   6   2   9      163.87      201.52     17.87 o 
   7   2   9       88.91       80.56     11.84 o 
   8   2   9       89.96       86.93     12.33 o 
   9   2   9       58.90       52.06     11.03 o 
  10   2   9       63.75       76.02     12.33 o 
  11   2   9       16.64       19.44     10.41 o 
  12   2   9       13.15       23.29      7.40 o 
 -14   3   9       15.66       28.13      8.22 o 
 -13   3   9      196.37      231.20     30.79 o 
 -12   3   9       12.18       12.80      5.31 o 
 -11   3   9      188.05      174.21     17.96 o 
 -10   3   9      352.82      381.38     14.58 o 
  -9   3   9      564.50      577.42     21.80 o 
  -8   3   9       28.08       20.77      6.10 o 
  -7   3   9       33.72       39.36      6.49 o 
  -6   3   9      638.34      640.41     12.05 o 
  -5   3   9      526.98      509.14      8.96 o 
  -4   3   9       15.79       12.04      1.73 o 
  -3   3   9      266.05      260.70      6.96 o 
  -2   3   9        2.18        4.33      3.95 o 
  -1   3   9      590.88      598.79     22.78 o 
   0   3   9      599.76      588.31     13.19 o 
   1   3   9       77.35      101.90      9.37 o 
   2   3   9      763.62      821.06     18.50 o 
   3   3   9       59.45       65.94      4.11 o 
   4   3   9     1232.32     1266.45     32.22 o 
   5   3   9     1045.26     1098.39     25.32 o 
   6   3   9       68.25       75.75     11.37 o 
   7   3   9       91.26       78.83      8.74 o 
   8   3   9      414.42      485.04     29.43 o 
   9   3   9        4.64       -2.22      4.03 o 
  10   3   9       46.44       38.78      7.25 o 
  11   3   9       19.62       15.22      7.11 o 
  12   3   9       85.10       56.70     15.68 o 
 -13   4   9        0.55        5.64      7.07 o 
 -12   4   9      225.49      227.45     35.49 o 
 -11   4   9       20.50       31.11      5.80 o 
 -10   4   9      230.96      232.52     27.59 o 
  -9   4   9      566.11      657.12     28.77 o 
  -8   4   9       40.00       36.13      6.03 o 
  -7   4   9        0.20        6.48      4.53 o 
  -6   4   9       10.51       13.44      3.82 o 
  -5   4   9       21.32       24.19      6.33 o 
  -4   4   9       91.57       88.70     10.83 o 
  -3   4   9      307.75      319.54      9.43 o 
  -2   4   9      764.09      766.50     28.75 o 
  -1   4   9      660.53      689.55     21.67 o 
   0   4   9      259.90      278.41     35.49 o 
   1   4   9      386.96      378.34     12.92 o 
   2   4   9       60.66       45.40      6.85 o 
   3   4   9      154.92      165.66     13.05 o 
   4   4   9      245.12      268.13     23.35 o 
   5   4   9       87.51       75.51      7.36 o 
   6   4   9       35.41       32.21      6.34 o 
   7   4   9       73.84       51.29     10.76 o 
   8   4   9       52.52       51.56      8.65 o 
   9   4   9      188.75      218.90     31.86 o 
  10   4   9       76.39       59.86     13.14 o 
 -11   5   9       86.38       75.79     15.29 o 
 -10   5   9       67.66       50.75     12.53 o 
  -9   5   9       19.48       13.03      6.84 o 
  -8   5   9      494.93      568.50     31.09 o 
  -7   5   9        6.19       14.52      7.60 o 
  -6   5   9      766.44      778.63     37.46 o 
  -5   5   9       26.64       28.28      6.23 o 
  -4   5   9       44.35       47.24     10.58 o 
  -3   5   9      415.49      420.54     21.27 o 
  -2   5   9      178.64      182.63     11.79 o 
  -1   5   9        7.65       12.16      5.85 o 
   0   5   9      752.81      818.73     38.94 o 
   1   5   9      123.51      121.74     12.21 o 
   2   5   9       71.09       60.18     12.18 o 
   3   5   9       91.47       72.44     15.35 o 
   4   5   9      268.62      277.18     19.79 o 
   5   5   9      135.12      127.90     24.26 o 
   6   5   9      101.92       99.74     21.21 o 
   7   5   9       40.90       38.42     11.41 o 
   8   5   9       96.79       86.84     24.11 o 
   9   5   9        1.95        4.91      8.65 o 
  -9   6   9      107.67       83.70     14.76 o 
  -8   6   9        0.03        5.56      6.55 o 
  -7   6   9      210.39      228.58     23.65 o 
  -6   6   9       21.10       21.13      6.07 o 
  -5   6   9      121.97      143.98     19.09 o 
  -4   6   9      187.99      254.73     24.46 o 
  -3   6   9       94.82       90.46     13.83 o 
  -2   6   9      110.84      132.85     13.78 o 
  -1   6   9      368.70      396.50     22.65 o 
   0   6   9        6.50       13.64      6.22 o 
   1   6   9      135.56      140.11     19.91 o 
   2   6   9        1.19        2.15      4.09 o 
   3   6   9       71.23       52.19     17.56 o 
   4   6   9       12.53       14.96     10.54 o 
   5   6   9       60.24       49.68     19.33 o 
   6   6   9       55.71       45.68     30.68 o 
  -3   7   9       71.44       72.75     24.04 o 
  -2   7   9       11.05       17.50     13.24 o 
   0   7   9      261.89      230.80     37.82 o 
 -15   0  10       85.28       63.36     26.85 o 
 -14   0  10       16.67       28.13      7.31 o 
 -13   0  10      379.94      409.74     38.37 o 
 -12   0  10     1272.54     1354.29     38.72 o 
 -11   0  10      290.09      272.03      9.65 o 
 -10   0  10      572.78      573.97     20.39 o 
  -9   0  10       65.60       76.58     13.44 o 
  -8   0  10      107.51      102.62     19.20 o 
  -7   0  10      920.38      866.62     55.89 o 
  -6   0  10      182.09      258.70     18.83 o 
  -5   0  10     1786.31     1971.58     67.79 o 
  -4   0  10      109.02      139.99      8.18 o 
  -3   0  10     4092.84     4109.08    104.57 o 
  -2   0  10    12368.94    11920.13    394.82 o 
  -1   0  10      526.02      472.35     11.87 o 
   0   0  10     1755.71     1741.98     51.39 o 
   1   0  10     2213.74     2202.14     90.86 o 
   2   0  10      202.90      257.49     17.92 o 
   3   0  10     1268.79     1272.83     58.57 o 
   4   0  10     1683.52     1717.10     90.20 o 
   5   0  10       24.36       44.01     17.37 o 
   6   0  10      211.67      189.80     21.64 o 
   7   0  10       12.77       25.44     12.39 o 
   8   0  10     2393.73     2562.82    119.80 o 
   9   0  10      438.29      464.59     39.21 o 
  10   0  10        6.08        5.89      9.79 o 
  11   0  10      385.92      487.17     46.23 o 
  12   0  10      171.54      171.15     34.41 o 
  13   0  10       14.71       22.51      9.14 o 
 -15   1  10       52.85       44.43     10.79 o 
 -14   1  10       15.92       26.03      7.22 o 
 -13   1  10       31.02       33.43     10.12 o 
 -12   1  10      233.28      239.10     17.59 o 
 -11   1  10     1560.98     1560.09     29.50 o 
 -10   1  10      149.44      185.80     17.52 o 
  -9   1  10      249.04      229.86     12.91 o 
  -8   1  10      164.52      166.05      8.76 o 
  -7   1  10      365.08      378.07     12.06 o 
  -6   1  10        0.13        9.09      2.09 o 
  -5   1  10      475.53      397.97     10.34 o 
  -4   1  10      125.43      124.81      6.63 o 
  -3   1  10     1371.37     1343.12     26.63 o 
  -2   1  10      561.16      555.97     12.69 o 
  -1   1  10     4573.17     4490.73     93.52 o 
   0   1  10      316.04      282.88     14.53 o 
   1   1  10      588.34      586.93     11.63 o 
   2   1  10      167.09      160.61     16.76 o 
   3   1  10     1521.82     1543.98     47.06 o 
   4   1  10       24.69       30.04      5.26 o 
   5   1  10      126.77      135.72     18.84 o 
   6   1  10       37.37       41.71     11.79 o 
   7   1  10      291.64      273.49     16.18 o 
   8   1  10       46.07       37.59      7.50 o 
   9   1  10      104.51       94.48     16.76 o 
  10   1  10      225.42      221.29     30.09 o 
  11   1  10        0.21        9.68      7.88 o 
  12   1  10      120.75      111.65     17.95 o 
  13   1  10       13.47       12.26      6.61 o 
 -15   2  10        4.80       13.99      6.52 o 
 -14   2  10        3.63        6.59      5.98 o 
 -13   2  10       25.25       23.94      6.64 o 
 -12   2  10      110.96      109.16     22.09 o 
 -11   2  10       22.96       22.60     10.26 o 
 -10   2  10      330.11      363.53     34.51 o 
  -9   2  10       47.38       51.63      5.62 o 
  -8   2  10     1116.40     1069.44     26.01 o 
  -7   2  10       37.18       38.93      3.32 o 
  -6   2  10      635.25      572.61     13.97 o 
  -5   2  10       28.25       30.97      3.84 o 
  -4   2  10        3.79        7.34      1.32 o 
  -3   2  10      168.70      138.79      6.68 o 
  -2   2  10     1972.08     1877.38     36.81 o 
  -1   2  10      392.58      368.56     12.93 o 
   0   2  10      226.40      224.35      8.09 o 
   1   2  10        1.24        5.57      5.18 o 
   2   2  10     1538.50     1640.02     39.07 o 
   3   2  10       30.74       39.18      6.27 o 
   4   2  10       21.14       17.06      3.05 o 
   5   2  10      325.52      317.40     14.15 o 
   6   2  10      269.37      268.85     14.84 o 
   7   2  10        7.00        1.59      4.14 o 
   8   2  10     1170.92     1279.38     62.49 o 
   9   2  10      169.58      170.35     20.00 o 
  10   2  10       28.19       26.28      7.58 o 
  11   2  10        3.46        6.08      5.08 o 
  12   2  10        4.04        2.58      5.74 o 
 -14   3  10       10.09       19.00      8.87 o 
 -13   3  10       46.21       39.86      8.66 o 
 -12   3  10      131.70       89.63     11.37 o 
 -11   3  10      306.41      363.44     17.61 o 
 -10   3  10       29.56       27.68      6.11 o 
  -9   3  10     1270.75     1315.53     27.39 o 
  -8   3  10       93.27       91.08      9.77 o 
  -7   3  10      116.27      124.25     13.37 o 
  -6   3  10      129.95      116.19      4.94 o 
  -5   3  10      840.82      806.93     14.02 o 
  -4   3  10       47.93       44.38      3.36 o 
  -3   3  10      972.75     1051.09     22.32 o 
  -2   3  10      233.53      224.95      9.51 o 
  -1   3  10     2202.28     2260.03     47.31 o 
   0   3  10      274.50      266.67      7.19 o 
   1   3  10        9.22        5.04      1.60 o 
   2   3  10      271.98      262.07      7.33 o 
   3   3  10        0.08        4.57      4.22 o 
   4   3  10       45.99       45.31      6.61 o 
   5   3  10      520.42      533.42     15.41 o 
   6   3  10       21.51       18.99      5.58 o 
   7   3  10      865.50      944.26     40.51 o 
   8   3  10      241.08      267.04     19.69 o 
   9   3  10      142.02      108.42     12.56 o 
  10   3  10       11.80       -1.63     13.44 o 
  11   3  10        0.05        8.93      5.81 o 
 -13   4  10        0.01       16.37     18.30 o 
 -12   4  10       10.23       24.20      7.82 o 
 -11   4  10       24.26       13.06      7.28 o 
 -10   4  10        9.11       14.93     12.45 o 
  -9   4  10        0.06        4.29      6.49 o 
  -8   4  10        0.54        9.44      5.84 o 
  -7   4  10       10.50       14.03      6.72 o 
  -6   4  10      123.48      127.85     20.55 o 
  -5   4  10      202.49      194.26     15.11 o 
  -4   4  10      361.75      343.61     11.91 o 
  -3   4  10      194.56      215.30     20.01 o 
  -2   4  10      257.90      282.11      8.29 o 
  -1   4  10      167.70      164.78     19.76 o 
   0   4  10        0.87       13.33     13.55 o 
   1   4  10       59.05       48.57      6.38 o 
   2   4  10       77.90       73.07      8.60 o 
   3   4  10       83.19       77.62      7.91 o 
   4   4  10       89.72       71.34      8.57 o 
   5   4  10      161.24      170.47     25.30 o 
   6   4  10       35.97       36.91      6.60 o 
   7   4  10       15.53       11.43      9.26 o 
   8   4  10       16.10        6.71      5.30 o 
   9   4  10        2.11       13.23      6.31 o 
  10   4  10       44.65       24.06      7.99 o 
 -11   5  10       23.19       17.75      6.65 o 
 -10   5  10        0.63        9.27      6.82 o 
  -9   5  10        3.82       11.87      5.16 o 
  -8   5  10       25.33       30.33      6.57 o 
  -7   5  10       43.34       48.69      9.39 o 
  -6   5  10        0.79        5.11      5.61 o 
  -5   5  10       58.73       49.35     11.94 o 
  -4   5  10       52.49       46.09      8.71 o 
  -3   5  10        1.98       -0.20      6.29 o 
  -2   5  10        5.58       10.54      6.28 o 
  -1   5  10       24.18       34.32      5.57 o 
   0   5  10        3.01        3.61      4.13 o 
   1   5  10        0.06       12.58      8.21 o 
   2   5  10       31.43       28.86      7.32 o 
   3   5  10        8.23        2.84     12.76 o 
   4   5  10        5.18        5.10      6.22 o 
   5   5  10       17.16       20.39     15.30 o 
   6   5  10       25.92       16.24      9.62 o 
   7   5  10        0.06        6.17     23.79 o 
   8   5  10        6.76       -3.27     14.51 o 
  -8   6  10       24.26       30.84      8.59 o 
  -7   6  10        0.16       13.52      7.99 o 
  -6   6  10       19.82       30.00      7.75 o 
  -5   6  10        6.55       17.57      7.99 o 
  -4   6  10        0.47        9.72      4.92 o 
  -3   6  10        4.31       -0.55      6.44 o 
  -2   6  10        6.57       11.92      7.63 o 
  -1   6  10        0.00       15.47      6.83 o 
   0   6  10      168.51      178.35     22.57 o 
   1   6  10      103.42       80.25     15.86 o 
   2   6  10       18.98       25.86     16.38 o 
   3   6  10        0.08        2.17     12.21 o 
   4   6  10       74.43      109.51     32.96 o 
   5   6  10        6.01        8.18      8.17 o 
   6   6  10       12.99       15.51     10.18 o 
 -15   1  11       35.04       28.94      9.64 o 
 -14   1  11       74.45       81.86     12.84 o 
 -13   1  11        2.08        2.21      5.51 o 
 -12   1  11        1.72        8.57      3.45 o 
 -11   1  11       31.88       41.61      6.40 o 
 -10   1  11       91.95       85.41      9.06 o 
  -9   1  11       93.29      113.25     10.81 o 
  -8   1  11     1050.58     1031.94     34.49 o 
  -7   1  11      263.58      267.03      9.26 o 
  -6   1  11      378.67      409.22     10.92 o 
  -5   1  11      262.27      268.52     10.12 o 
  -4   1  11      297.79      270.11     11.28 o 
  -3   1  11       10.38        9.90      2.18 o 
  -2   1  11       21.20       21.80      4.15 o 
  -1   1  11        1.33        1.48      2.44 o 
   0   1  11      350.36      375.92     13.11 o 
   1   1  11     1278.91     1394.01     27.65 o 
   2   1  11      381.34      385.79     14.45 o 
   3   1  11      150.06      145.80     16.15 o 
   4   1  11      282.14      326.85     16.12 o 
   5   1  11      148.92      142.69     12.32 o 
   6   1  11       41.28       45.78      8.60 o 
   7   1  11       98.63      104.49     12.90 o 
   8   1  11       80.71       86.98     22.12 o 
   9   1  11        4.24       -0.19      6.11 o 
  10   1  11        3.15       -5.42      5.94 o 
  11   1  11        4.63        3.85      9.31 o 
  12   1  11       17.10       12.60      7.68 o 
 -15   2  11       81.23       61.78     12.41 o 
 -14   2  11        5.30        1.57      6.72 o 
 -13   2  11        0.02        6.45      4.42 o 
 -12   2  11      194.08      185.90     23.12 o 
 -11   2  11       18.32       14.82      6.17 o 
 -10   2  11       12.71        8.08      6.65 o 
  -9   2  11       16.21       10.65      8.28 o 
  -8   2  11     1117.48     1143.42     29.60 o 
  -7   2  11       17.69       12.06      2.32 o 
  -6   2  11        5.81        5.12      1.99 o 
  -5   2  11       95.86       88.62      8.82 o 
  -4   2  11       38.92       36.18      2.85 o 
  -3   2  11       88.30      100.85      5.23 o 
  -2   2  11      714.54      800.68     20.15 o 
  -1   2  11      162.61      152.16      7.86 o 
   0   2  11       49.16       45.64      4.41 o 
   1   2  11      456.55      456.02     13.41 o 
   2   2  11      973.52     1024.79     27.69 o 
   3   2  11     1898.78     2032.36     52.86 o 
   4   2  11      315.35      292.42      9.97 o 
   5   2  11      533.98      564.30     23.87 o 
   6   2  11      448.17      488.99     18.80 o 
   7   2  11      458.50      489.67     14.76 o 
   8   2  11       40.99       30.09      8.33 o 
   9   2  11      132.43      133.28     17.28 o 
  10   2  11        4.57       10.74      5.64 o 
  11   2  11       44.41       30.40     13.42 o 
  12   2  11       13.59       22.08      6.18 o 
 -14   3  11      103.88       84.35     13.16 o 
 -13   3  11      162.17      155.22     21.58 o 
 -12   3  11       13.61       15.91      5.42 o 
 -11   3  11      105.16      119.42     15.66 o 
 -10   3  11      718.07      762.25     22.72 o 
  -9   3  11       83.86       94.23      9.22 o 
  -8   3  11      266.19      288.89     16.11 o 
  -7   3  11      410.65      412.41      9.09 o 
  -6   3  11       12.19       11.57      2.01 o 
  -5   3  11       54.70       51.40      5.15 o 
  -4   3  11      589.47      622.30     11.56 o 
  -3   3  11      952.19      917.44     16.73 o 
  -2   3  11     1221.90     1210.05     29.16 o 
  -1   3  11      743.15      768.24     15.69 o 
   0   3  11     1162.28     1230.23     22.22 o 
   1   3  11       21.76       16.61      2.49 o 
   2   3  11      189.71      174.54      7.64 o 
   3   3  11       67.37       36.32      6.99 o 
   4   3  11       67.50       76.88      8.73 o 
   5   3  11       66.58       67.98      7.07 o 
   6   3  11       58.94       63.82     13.00 o 
   7   3  11       80.82       98.07     11.66 o 
   8   3  11      163.45      174.18     16.25 o 
   9   3  11      104.16       89.07     11.66 o 
  10   3  11       64.42       45.36     12.08 o 
  11   3  11        2.19       12.39      6.64 o 
 -13   4  11       12.23        8.53      7.63 o 
 -12   4  11      510.45      616.19     50.25 o 
 -11   4  11      118.98       95.61     17.48 o 
 -10   4  11       51.97       54.10      8.14 o 
  -9   4  11      174.83      200.79     22.11 o 
  -8   4  11      200.66      204.29     37.86 o 
  -7   4  11      291.89      271.14     17.90 o 
  -6   4  11      185.02      180.83     19.05 o 
  -5   4  11     1874.59     1940.94     53.30 o 
  -4   4  11      440.11      418.69     13.21 o 
  -3   4  11        0.16        7.63      3.81 o 
  -2   4  11      601.55      609.45     18.69 o 
  -1   4  11      431.60      407.83     24.09 o 
   0   4  11       46.63       40.96      8.69 o 
   1   4  11      498.18      566.04     18.05 o 
   2   4  11       45.51       33.81      5.73 o 
   3   4  11      140.32      114.26     11.73 o 
   4   4  11       55.02       58.15      6.34 o 
   5   4  11      411.53      408.82     12.29 o 
   6   4  11      355.72      394.29     17.38 o 
   7   4  11      121.81      106.00     12.56 o 
   8   4  11      115.92      111.31     15.00 o 
   9   4  11      194.87      148.64     25.01 o 
  10   4  11        8.66       18.71      7.59 o 
 -11   5  11      317.38      390.67     34.00 o 
 -10   5  11       29.84       13.51      8.61 o 
  -9   5  11        4.50       10.42      6.10 o 
  -8   5  11       31.32       35.16      8.92 o 
  -7   5  11       15.12        8.99      5.13 o 
  -6   5  11      158.54      142.61     21.09 o 
  -5   5  11       95.28      114.36     20.05 o 
  -4   5  11        4.05       10.32      9.86 o 
  -3   5  11      276.99      275.29     18.04 o 
  -2   5  11      813.49      868.10     32.62 o 
  -1   5  11       59.28       61.26     13.04 o 
   0   5  11      172.02      189.98     27.36 o 
   1   5  11      204.48      149.85     21.06 o 
   2   5  11      210.70      236.49     13.51 o 
   3   5  11       31.18       27.35      6.78 o 
   4   5  11      205.84      253.18     20.50 o 
   5   5  11        0.14        9.71     16.57 o 
   6   5  11       33.94       28.21     10.31 o 
   7   5  11       81.95       75.95     16.81 o 
   8   5  11      232.29      271.00     38.40 o 
  -8   6  11       25.23       22.05      9.63 o 
  -7   6  11      186.94      170.63     41.72 o 
  -6   6  11        2.59       13.31      7.98 o 
  -5   6  11      315.06      366.58     33.18 o 
  -4   6  11       90.84      119.74     14.70 o 
  -3   6  11        0.80       14.88      7.57 o 
  -2   6  11      214.76      331.00     88.53 o 
  -1   6  11      127.95      147.63     17.46 o 
   0   6  11       60.25       71.60     13.11 o 
   1   6  11      260.32      299.10     24.81 o 
   2   6  11       79.46      118.39     28.98 o 
   3   6  11      248.76      277.17     62.49 o 
   4   6  11        3.69       33.43     37.71 o 
   5   6  11      288.76      306.80     64.63 o 
 -15   0  12      182.10      169.37     39.75 o 
 -14   0  12       14.82       23.70      8.90 o 
 -13   0  12       59.74       59.80     20.25 o 
 -12   0  12      221.28      230.13     15.45 o 
 -11   0  12      217.47      204.42     16.78 o 
 -10   0  12     1567.98     1475.96     49.88 o 
  -9   0  12       53.05       58.07      7.10 o 
  -8   0  12      469.68      465.36     22.25 o 
  -7   0  12      721.31      654.82     25.99 o 
  -6   0  12        1.99       -3.21      6.52 o 
  -5   0  12     4360.89     4583.24    230.92 o 
  -4   0  12     1861.64     1817.15     62.08 o 
  -3   0  12      171.64      195.73     10.64 o 
  -2   0  12      588.33      593.53     17.55 o 
  -1   0  12      601.48      592.06     14.71 o 
   0   0  12     4159.01     4089.44    137.89 o 
   1   0  12     1156.64     1233.92     45.99 o 
   2   0  12       30.28       20.73     13.47 o 
   3   0  12      906.83      924.68     38.73 o 
   4   0  12      301.69      315.33     14.88 o 
   5   0  12     2760.74     3012.68    143.69 o 
   6   0  12      121.73       88.75     17.81 o 
   7   0  12      204.26      200.10     38.21 o 
   8   0  12      211.68      205.76     45.31 o 
   9   0  12        6.28       12.29     12.49 o 
  10   0  12        7.22       16.07      7.68 o 
  11   0  12      639.68      851.29    866.60 o 
  12   0  12        8.26        4.33      7.48 o 
 -15   1  12        4.55        6.79      5.98 o 
 -14   1  12      278.89      285.43     49.29 o 
 -13   1  12       56.19       67.00      6.53 o 
 -12   1  12      101.04       82.82     11.32 o 
 -11   1  12      338.16      335.11     18.51 o 
 -10   1  12       57.51       41.68      4.67 o 
  -9   1  12      122.71      130.34     13.68 o 
  -8   1  12      313.55      350.36     14.59 o 
  -7   1  12       90.24      102.05      8.78 o 
  -6   1  12     2502.38     2615.43     67.12 o 
  -5   1  12       89.89       79.87      6.99 o 
  -4   1  12     1785.61     1890.95     50.02 o 
  -3   1  12       36.49       24.88      2.94 o 
  -2   1  12      475.16      439.52     13.59 o 
  -1   1  12     1350.25     1315.55     26.23 o 
   0   1  12      493.09      451.75     12.06 o 
   1   1  12       43.69       47.81      5.07 o 
   2   1  12      657.04      617.96     15.10 o 
   3   1  12       70.20       71.99     12.72 o 
   4   1  12      731.31      781.35     22.05 o 
   5   1  12      671.11      668.96     21.11 o 
   6   1  12      368.89      364.01     19.22 o 
   7   1  12      333.77      334.96     10.07 o 
   8   1  12        9.23       22.47     13.06 o 
   9   1  12      401.97      415.42     29.81 o 
  10   1  12      142.12       96.99     15.93 o 
  11   1  12        0.32       17.48      5.49 o 
  12   1  12      180.85      131.88     24.15 o 
 -15   2  12      205.40      249.75     28.06 o 
 -14   2  12        0.93       -0.07      5.83 o 
 -13   2  12       87.20       82.32     15.72 o 
 -12   2  12       84.64       75.72     16.22 o 
 -11   2  12      201.25      162.02     17.06 o 
 -10   2  12      720.89      700.39     29.82 o 
  -9   2  12     1187.54     1177.48     28.11 o 
  -8   2  12      354.85      346.67      9.08 o 
  -7   2  12      355.15      323.50     13.17 o 
  -6   2  12        1.86        4.36      5.59 o 
  -5   2  12      299.59      294.23     12.33 o 
  -4   2  12      840.72      809.91     17.48 o 
  -3   2  12      203.19      198.36      8.54 o 
  -2   2  12      549.87      574.30     14.79 o 
  -1   2  12      440.84      414.54     10.54 o 
   0   2  12     1745.89     1835.70     48.60 o 
   1   2  12     1678.18     1754.50     37.63 o 
   2   2  12       75.09       76.05     12.99 o 
   3   2  12      721.39      770.11     23.50 o 
   4   2  12      711.80      724.61     20.03 o 
   5   2  12       59.93       52.31      6.38 o 
   6   2  12      810.96      828.63     21.58 o 
   7   2  12       49.54       49.10      9.06 o 
   8   2  12       27.84       20.96      6.13 o 
   9   2  12       18.02       29.17      9.91 o 
  10   2  12      123.45      116.24     17.19 o 
  11   2  12      117.73       98.57     19.46 o 
 -14   3  12       80.67       60.65     10.96 o 
 -13   3  12        2.54       15.98      6.71 o 
 -12   3  12       88.36       72.70     10.06 o 
 -11   3  12       33.33       22.71      8.03 o 
 -10   3  12       16.39       14.30      5.82 o 
  -9   3  12      276.65      287.69     16.84 o 
  -8   3  12      415.09      424.32     11.44 o 
  -7   3  12      109.80      109.30      8.83 o 
  -6   3  12       25.51       20.24      4.65 o 
  -5   3  12       21.70       18.66      2.43 o 
  -4   3  12      350.43      354.07     10.40 o 
  -3   3  12        9.53       10.03      2.04 o 
  -2   3  12      216.37      221.83      8.16 o 
  -1   3  12      601.30      620.20     13.47 o 
   0   3  12       14.68       17.44      2.12 o 
   1   3  12      297.29      308.04     10.61 o 
   2   3  12      949.61      975.95     23.01 o 
   3   3  12      670.90      733.02     18.18 o 
   4   3  12      802.64      859.07     21.75 o 
   5   3  12       54.94       43.28      8.04 o 
   6   3  12       11.65        5.46      4.52 o 
   7   3  12        2.13       10.77      5.96 o 
   8   3  12       57.46       42.24      8.16 o 
   9   3  12      316.06      306.21     28.59 o 
  10   3  12       41.12       42.45     11.59 o 
  11   3  12       25.49        5.71      7.25 o 
 -13   4  12        1.50        0.02     13.30 o 
 -12   4  12        3.55        4.38      4.51 o 
 -11   4  12       27.12       24.77      7.72 o 
 -10   4  12       81.13       63.44     12.61 o 
  -9   4  12       49.63       45.84      8.95 o 
  -8   4  12       48.63       33.29      7.83 o 
  -7   4  12        1.87        2.60      4.26 o 
  -6   4  12        0.80        2.29      4.38 o 
  -5   4  12      502.53      502.41     18.82 o 
  -4   4  12      157.82      164.19     22.11 o 
  -3   4  12       17.63       11.74      4.57 o 
  -2   4  12      198.40      242.48     15.71 o 
  -1   4  12        0.21       -7.34     13.15 o 
   0   4  12        4.79       -6.15      6.15 o 
   1   4  12       42.93       40.37      7.60 o 
   2   4  12      457.67      504.78     21.39 o 
   3   4  12      176.17      196.56     35.01 o 
   4   4  12        2.07        9.41      4.65 o 
   5   4  12       65.79       47.23      9.09 o 
   6   4  12       33.70       31.70      7.81 o 
   7   4  12        0.98        3.36      4.91 o 
   8   4  12       20.53       23.97     11.98 o 
   9   4  12       10.53        9.78     12.34 o 
 -11   5  12        1.37        6.31      5.97 o 
 -10   5  12       64.42       53.42     11.83 o 
  -9   5  12       30.96       22.86      8.65 o 
  -8   5  12        1.41        5.03      8.60 o 
  -7   5  12       12.72       17.08      6.85 o 
  -6   5  12       65.67       56.96     10.63 o 
  -5   5  12       37.32       19.28      8.02 o 
  -4   5  12       15.58       15.63      5.77 o 
  -3   5  12        0.34        5.81     14.26 o 
  -2   5  12       19.07       24.34      6.52 o 
  -1   5  12       19.35       32.27      9.88 o 
   0   5  12       10.01        6.05      7.75 o 
   1   5  12       19.96       12.07      7.11 o 
   2   5  12        8.77       12.00      7.74 o 
   3   5  12        0.37        4.20      7.39 o 
   4   5  12       22.24       25.79      9.98 o 
   5   5  12        1.21        4.96      6.12 o 
   6   5  12        6.41        3.94      5.38 o 
   7   5  12        1.06       -1.49      6.16 o 
  -8   6  12        3.93        6.16      8.64 o 
  -7   6  12       13.21        5.80      6.98 o 
  -6   6  12      111.90      101.30     20.23 o 
  -5   6  12       11.65       17.92      8.43 o 
  -4   6  12       33.57       24.07     10.70 o 
  -3   6  12        5.32       10.51      8.03 o 
  -2   6  12       99.79       78.57     16.65 o 
  -1   6  12        1.00       14.85      7.44 o 
   0   6  12       46.45       40.40     10.49 o 
   1   6  12       12.23       17.71      5.69 o 
   2   6  12       65.70       88.93     29.97 o 
   3   6  12       85.90      102.47     18.77 o 
   4   6  12       89.01      118.30     46.19 o 
 -15   1  13        5.95       -0.23      8.68 o 
 -14   1  13      108.95      117.60     22.67 o 
 -13   1  13       30.50       31.98      7.06 o 
 -12   1  13       29.82       24.24      4.92 o 
 -11   1  13      291.87      288.77     13.86 o 
 -10   1  13       14.26        8.20      2.65 o 
  -9   1  13      100.55       82.43      8.94 o 
  -8   1  13      214.70      198.48     11.81 o 
  -7   1  13      470.16      457.25     19.00 o 
  -6   1  13      343.11      345.43     12.97 o 
  -5   1  13       41.01       51.66      8.53 o 
  -4   1  13     1451.56     1545.58     40.87 o 
  -3   1  13      223.14      228.14      8.48 o 
  -2   1  13        7.69       11.15      2.65 o 
  -1   1  13     1762.91     1871.48     44.88 o 
   0   1  13       75.70       76.57      7.26 o 
   1   1  13      173.21      171.21     10.16 o 
   2   1  13      710.53      741.29     18.09 o 
   3   1  13       21.98       17.52      5.95 o 
   4   1  13      910.52     1059.44     31.74 o 
   5   1  13       17.07       17.84     16.17 o 
   6   1  13        7.26        6.68      5.41 o 
   7   1  13        0.27       10.96      5.25 o 
   8   1  13        0.27        9.34      5.99 o 
   9   1  13       73.68       68.39     15.00 o 
  10   1  13       11.33        9.94      4.90 o 
  11   1  13        6.63        1.63      4.14 o 
 -15   2  13      113.81       89.75     27.45 o 
 -14   2  13        0.21       11.39      5.44 o 
 -13   2  13        7.42       22.37      5.89 o 
 -12   2  13       81.39       89.43     12.80 o 
 -11   2  13       40.57       22.49      6.77 o 
 -10   2  13        2.18        3.57     13.82 o 
  -9   2  13      984.59     1016.24     21.05 o 
  -8   2  13        2.06        3.16      3.95 o 
  -7   2  13       14.54       15.49      2.80 o 
  -6   2  13        1.08       12.72      4.60 o 
  -5   2  13        5.01        9.50      4.20 o 
  -4   2  13      108.34      119.22      9.69 o 
  -3   2  13       24.92       29.71      4.01 o 
  -2   2  13      261.31      245.92      7.86 o 
  -1   2  13      315.82      299.95     11.52 o 
   0   2  13        0.52       -0.31      3.07 o 
   1   2  13       51.74       47.75      4.43 o 
   2   2  13      117.09      136.76     13.23 o 
   3   2  13      276.89      272.99     11.79 o 
   4   2  13       16.09       12.90      5.30 o 
   5   2  13      376.85      410.57     16.81 o 
   6   2  13        0.69        6.49     10.30 o 
   7   2  13        1.18        7.52      8.88 o 
   8   2  13        6.75        9.93      9.38 o 
   9   2  13       19.55       30.49      6.14 o 
  10   2  13       74.08       69.16     14.86 o 
  11   2  13        0.25        3.52      6.07 o 
 -14   3  13       98.13       88.19     18.10 o 
 -13   3  13       12.92        6.09      5.39 o 
 -12   3  13        5.89        8.80      5.61 o 
 -11   3  13      257.71      309.19     23.24 o 
 -10   3  13       13.81       11.97      4.66 o 
  -9   3  13       85.23       90.65     10.35 o 
  -8   3  13      130.55      148.45     16.93 o 
  -7   3  13     2332.81     2470.52     51.78 o 
  -6   3  13      689.50      680.33     15.01 o 
  -5   3  13       21.67       18.21      3.55 o 
  -4   3  13      608.51      616.78     12.69 o 
  -3   3  13      710.16      721.12     15.76 o 
  -2   3  13      221.44      220.28      9.97 o 
  -1   3  13      191.76      194.01      8.82 o 
   0   3  13       55.61       48.13      6.97 o 
   1   3  13      119.98       93.31      8.05 o 
   2   3  13      450.11      481.98     12.78 o 
   3   3  13     1423.76     1533.56     36.54 o 
   4   3  13      912.48      985.02     24.91 o 
   5   3  13      117.95      135.32     12.50 o 
   6   3  13      129.40      123.29     11.75 o 
   7   3  13      434.78      480.74     31.15 o 
   8   3  13      206.69      236.14     19.64 o 
   9   3  13       44.62       29.22      7.49 o 
  10   3  13      128.85       97.33     20.53 o 
 -12   4  13      199.48      193.50     32.18 o 
 -11   4  13        7.64       16.05      7.69 o 
 -10   4  13      174.24      161.16     26.41 o 
  -9   4  13        0.15        8.30      6.50 o 
  -8   4  13      450.22      486.42     47.99 o 
  -7   4  13      261.64      287.48     13.98 o 
  -6   4  13      246.25      277.97     19.33 o 
  -5   4  13      177.96      175.99     18.87 o 
  -4   4  13        7.72       14.45      4.68 o 
  -3   4  13       17.22       16.88      6.59 o 
  -2   4  13      296.90      323.30     16.52 o 
  -1   4  13      620.56      661.47     17.18 o 
   0   4  13      449.94      478.96     13.12 o 
   1   4  13      138.92      145.86     21.03 o 
   2   4  13      804.67      807.26     41.62 o 
   3   4  13      216.81      199.80     21.85 o 
   4   4  13       99.31       77.33     19.69 o 
   5   4  13      132.24      137.44     24.74 o 
   6   4  13      146.13      147.19     19.41 o 
   7   4  13        0.62        1.74      8.84 o 
   8   4  13       61.50       47.82     13.77 o 
   9   4  13      121.28       78.79     26.10 o 
 -10   5  13       59.36       27.35     11.20 o 
  -9   5  13       26.82       21.44      9.19 o 
  -8   5  13       12.54       25.93     13.45 o 
  -7   5  13       50.08       40.18     22.77 o 
  -6   5  13      508.97      550.85     81.86 o 
  -5   5  13       75.59       63.66     15.10 o 
  -4   5  13      282.23      254.76     34.26 o 
  -3   5  13       84.91      112.07     17.51 o 
  -2   5  13        8.87       13.29     12.29 o 
  -1   5  13      312.02      365.78     31.65 o 
   0   5  13      127.99      128.73     18.14 o 
   1   5  13       42.87       47.95      9.70 o 
   2   5  13       43.01       22.95      8.40 o 
   3   5  13        9.26        3.32      6.51 o 
   4   5  13      230.05      256.87     27.02 o 
   5   5  13      152.85      122.70     27.02 o 
   6   5  13       53.93       39.90     14.84 o 
   7   5  13       37.26       20.54     10.01 o 
  -7   6  13       31.07       40.05     10.43 o 
  -6   6  13      123.54      119.75     28.10 o 
  -5   6  13      226.91      240.56     39.54 o 
  -4   6  13        1.39        2.19      4.40 o 
  -3   6  13       42.86       40.93     13.25 o 
  -2   6  13      248.72      257.98     37.15 o 
  -1   6  13       91.68      128.76     18.25 o 
   0   6  13       82.16       80.49     16.26 o 
   1   6  13       40.66       29.15      9.03 o 
   2   6  13      178.62      198.18     27.07 o 
   3   6  13      129.41      134.32     45.57 o 
   4   6  13       18.28       17.14      8.83 o 
 -15   0  14      102.10       86.86     28.51 o 
 -14   0  14       46.11       37.11      9.89 o 
 -13   0  14      748.17      928.73     60.26 o 
 -12   0  14        4.18        4.33      6.55 o 
 -11   0  14       89.62      110.93     20.93 o 
 -10   0  14      437.38      395.28     35.27 o 
  -8   0  14     1276.14     1489.35     51.37 o 
  -7   0  14     4178.54     4516.68    189.85 o 
  -5   0  14     2969.65     3276.11    129.08 o 
  -4   0  14       25.65       24.86      3.78 o 
  -3   0  14     4123.48     4266.14    162.75 o 
  -2   0  14        4.28        6.22      2.78 o 
  -1   0  14      313.61      303.62     16.22 o 
   0   0  14     1129.23     1126.23     41.95 o 
   1   0  14      170.53      155.16     16.77 o 
   2   0  14      605.96      643.35     80.87 o 
   3   0  14     1575.44     1589.66     48.85 o 
   4   0  14      361.98      378.65     33.31 o 
   5   0  14     1473.04     1574.84     52.94 o 
   6   0  14      677.75      755.71     23.71 o 
   7   0  14      179.26      186.37     38.30 o 
   8   0  14       90.33       85.11     29.21 o 
   9   0  14        0.63        1.56      9.29 o 
  10   0  14      298.56      297.77     32.08 o 
  11   0  14      226.87      148.05     38.68 o 
 -15   1  14       20.67       10.87      8.50 o 
 -14   1  14      289.93      323.37     32.48 o 
 -13   1  14        2.84        3.95      4.75 o 
 -12   1  14        3.90        4.07      5.10 o 
 -11   1  14       73.85       56.27      9.61 o 
 -10   1  14      160.58      143.35     15.46 o 
  -9   1  14     1454.27     1378.10     33.30 o 
  -8   1  14      837.22      832.61     24.95 o 
  -7   1  14      300.93      301.52     15.88 o 
  -6   1  14     1906.19     2075.77     54.04 o 
  -5   1  14      222.04      225.21     12.20 o 
  -4   1  14      409.19      386.08     10.42 o 
  -3   1  14       24.63       15.49      3.42 o 
  -2   1  14        1.56        7.75      1.59 o 
  -1   1  14       61.36       47.69      6.43 o 
   0   1  14       57.93       49.01      7.62 o 
   1   1  14     1750.49     1911.24     44.12 o 
   2   1  14     3279.79     3625.64     70.18 o 
   3   1  14       49.55       48.28      8.57 o 
   4   1  14     1334.08     1407.15     32.66 o 
   5   1  14      600.86      631.00     23.36 o 
   6   1  14      422.78      461.21     24.66 o 
   7   1  14       19.21       28.41      5.91 o 
   8   1  14        1.08        8.17      6.16 o 
   9   1  14        0.14        2.81      9.71 o 
  10   1  14       11.23       20.30      8.17 o 
  11   1  14       11.63        7.72      7.01 o 
 -14   2  14        0.55       12.23      6.13 o 
 -13   2  14      155.54      129.63     18.96 o 
 -12   2  14       26.17       21.66      4.89 o 
 -11   2  14       22.93        3.24      8.74 o 
 -10   2  14       11.88       -1.30     10.88 o 
  -9   2  14        4.85       15.65      4.21 o 
  -8   2  14      214.70      204.34     19.75 o 
  -7   2  14     1445.28     1507.84     33.67 o 
  -6   2  14      560.37      567.76     14.62 o 
  -5   2  14      844.67      828.62     16.56 o 
  -4   2  14       97.50      102.67      6.37 o 
  -3   2  14      907.05      923.95     21.53 o 
  -2   2  14       10.57       -1.26      3.41 o 
  -1   2  14       10.90        9.43      2.48 o 
   0   2  14       96.15       88.30      6.90 o 
   1   2  14     1005.49     1046.36     23.56 o 
   2   2  14      159.84      165.99     10.91 o 
   3   2  14     2655.58     2847.63     87.26 o 
   4   2  14      136.65      143.33     14.22 o 
   5   2  14      123.38      115.19     11.83 o 
   6   2  14       18.28       23.83      4.68 o 
   7   2  14      301.49      295.69     14.46 o 
   8   2  14       37.39       28.95      8.81 o 
   9   2  14        1.49       18.25      6.41 o 
  10   2  14      198.59      149.04     24.55 o 
  11   2  14      289.90      283.23     82.19 o 
 -13   3  14       29.00       26.66      7.06 o 
 -12   3  14       87.09      101.49     15.89 o 
 -11   3  14       35.74       28.27      5.76 o 
 -10   3  14        1.54        3.43      4.16 o 
  -9   3  14       90.70       80.25     13.77 o 
  -8   3  14      785.02      765.84     32.86 o 
  -7   3  14      638.89      674.05     14.55 o 
  -6   3  14      849.56      852.47     19.10 o 
  -5   3  14        1.77        2.12      1.39 o 
  -4   3  14     1624.35     1679.67     29.80 o 
  -3   3  14      597.65      599.85     14.09 o 
  -2   3  14       28.12       33.46      4.78 o 
  -1   3  14      159.64      170.44     12.61 o 
   0   3  14      107.99      104.10      7.96 o 
   1   3  14      129.83      123.30     10.20 o 
   2   3  14     1481.54     1631.25     42.63 o 
   3   3  14      302.39      356.56     20.37 o 
   4   3  14      212.86      202.15     16.42 o 
   5   3  14       11.66        1.66      5.99 o 
   6   3  14       69.75       52.65      9.91 o 
   7   3  14       90.64       93.16     10.80 o 
   8   3  14        0.06        3.05      5.41 o 
   9   3  14       92.72       70.88     13.36 o 
  10   3  14       96.19       70.04     16.84 o 
 -12   4  14        0.03       14.95     12.60 o 
 -11   4  14        8.18        5.03      7.85 o 
 -10   4  14        3.62        8.97      6.76 o 
  -9   4  14        3.06        2.02     10.86 o 
  -8   4  14      186.77      155.81     20.66 o 
  -7   4  14       56.13       45.15      8.30 o 
  -6   4  14       23.89       35.86      7.73 o 
  -5   4  14        0.01        9.95      4.67 o 
  -4   4  14       31.69       35.89      6.77 o 
  -3   4  14        1.07       13.01      6.99 o 
  -2   4  14       85.21       73.15     11.37 o 
  -1   4  14        3.09        1.11      6.61 o 
   0   4  14       91.66      119.64     18.04 o 
   1   4  14       33.00       20.85     10.28 o 
   2   4  14       56.23       38.38     10.03 o 
   3   4  14      607.52      620.37     31.60 o 
   4   4  14        6.54        6.83      7.04 o 
   5   4  14       91.62       73.64      9.85 o 
   6   4  14        2.85       15.62      6.82 o 
   7   4  14        8.85        2.53      6.06 o 
   8   4  14        0.79       18.29      9.69 o 
 -10   5  14        0.00       10.44     11.51 o 
  -9   5  14       38.32       35.70     11.57 o 
  -8   5  14       29.28       28.05     10.04 o 
  -7   5  14        0.90       12.46      8.14 o 
  -6   5  14        0.07        8.83      6.67 o 
  -5   5  14        0.16       -1.60      6.20 o 
  -4   5  14       12.17       16.35     11.50 o 
  -3   5  14        4.58        9.15     12.83 o 
  -2   5  14        2.23        3.80     10.26 o 
  -1   5  14        2.43        9.39      8.16 o 
   0   5  14        9.60        4.23      5.47 o 
   1   5  14        8.21       10.01      8.22 o 
   2   5  14       45.32       25.21      7.74 o 
   3   5  14        2.64        2.54      6.44 o 
   4   5  14       39.82       21.03      6.86 o 
   5   5  14        4.19        4.51      7.91 o 
   6   5  14       64.09       59.27     14.78 o 
  -7   6  14      103.18       61.09     23.04 o 
  -6   6  14       10.93       19.63      7.48 o 
  -5   6  14       12.14       24.26      8.87 o 
  -4   6  14       33.78       34.59     12.70 o 
  -3   6  14        3.23        3.01     11.84 o 
  -2   6  14        1.00        2.66      4.18 o 
  -1   6  14        0.20       14.90     11.36 o 
   0   6  14       13.91       24.09      6.84 o 
   1   6  14       42.54       29.76      7.80 o 
   2   6  14        7.06        1.25     21.14 o 
   3   6  14        3.73        5.47      8.23 o 
 -15   1  15        4.09       19.97     11.31 o 
 -14   1  15       11.57       16.94      7.84 o 
 -13   1  15       10.43       24.61     15.35 o 
 -12   1  15        3.15        5.66      4.26 o 
 -11   1  15        1.80       -3.35      4.47 o 
 -10   1  15        3.90       10.42      4.20 o 
  -9   1  15        0.11        4.91      2.58 o 
  -8   1  15       23.62       31.17      6.70 o 
  -7   1  15      573.96      603.97     16.79 o 
  -6   1  15        0.08        6.15      8.43 o 
  -5   1  15      131.21      131.23     10.67 o 
  -4   1  15      110.95      124.63     13.54 o 
  -3   1  15      254.93      273.72     11.13 o 
  -2   1  15        8.03        6.14      2.51 o 
  -1   1  15       16.86       12.16      3.16 o 
   0   1  15       23.90       22.11      3.87 o 
   1   1  15       37.73       47.63      5.27 o 
   2   1  15      213.24      220.13     11.35 o 
   3   1  15       30.55       29.88      5.80 o 
   4   1  15       29.97       23.44      6.28 o 
   5   1  15       82.77       73.74      8.30 o 
   6   1  15       69.55       51.92      9.16 o 
   7   1  15       14.26       13.43      5.71 o 
   8   1  15       66.15       70.19     10.98 o 
   9   1  15       84.83       71.37     13.26 o 
  10   1  15        2.60        7.29      6.82 o 
  11   1  15       34.00       35.10      7.60 o 
 -14   2  15        3.52        5.53      5.51 o 
 -13   2  15       83.17       77.44     13.78 o 
 -12   2  15       99.03       79.50     12.69 o 
 -11   2  15       12.50       19.11      8.14 o 
 -10   2  15      118.25      118.47     12.01 o 
  -9   2  15       58.78       51.16      5.23 o 
  -8   2  15      284.34      269.79     12.45 o 
  -7   2  15        0.02        8.35      5.04 o 
  -6   2  15     1426.45     1488.53     34.92 o 
  -5   2  15      265.83      260.23     12.22 o 
  -4   2  15      819.17      810.75     20.63 o 
  -3   2  15      106.13       93.42      7.41 o 
  -2   2  15      188.46      172.23     15.90 o 
  -1   2  15       20.13       22.33      5.18 o 
   0   2  15      675.98      753.75     20.04 o 
   1   2  15        5.79        2.72      5.34 o 
   2   2  15       10.86       14.78      3.77 o 
   3   2  15      511.34      576.44     20.26 o 
   4   2  15      120.56      119.52     13.40 o 
   5   2  15      294.44      317.86     15.36 o 
   6   2  15      134.62      140.44     12.37 o 
   7   2  15       28.77       22.33      7.44 o 
   8   2  15      199.90      165.29     22.93 o 
   9   2  15      156.14      109.40     15.01 o 
  10   2  15       22.39       25.75      9.52 o 
 -13   3  15        2.14        4.28      7.79 o 
 -12   3  15       76.71       68.37     10.86 o 
 -11   3  15      166.04      149.31     17.26 o 
 -10   3  15       78.96       68.88      9.34 o 
  -9   3  15       21.80       17.17      5.03 o 
  -8   3  15      308.01      306.69     13.60 o 
  -7   3  15       28.15       29.39      4.89 o 
  -6   3  15      115.40      111.78      9.11 o 
  -5   3  15       60.98       60.76      5.96 o 
  -4   3  15       19.96       19.55      4.35 o 
  -3   3  15        0.03       -0.47      3.68 o 
  -2   3  15      117.03      138.39     11.31 o 
  -1   3  15      369.32      394.70     10.26 o 
   0   3  15        7.34       -2.02      5.04 o 
   1   3  15      497.45      510.07     14.33 o 
   2   3  15      307.55      331.57     11.08 o 
   3   3  15       65.28       69.69      6.69 o 
   4   3  15      226.44      247.11     18.08 o 
   5   3  15       10.73        8.03      8.35 o 
   6   3  15       41.75       26.42      8.00 o 
   7   3  15       14.38        9.08      4.61 o 
   8   3  15       47.28       46.24      8.21 o 
   9   3  15       43.20       35.89      7.01 o 
 -12   4  15       17.48       29.74     22.70 o 
 -11   4  15        6.33       15.53      8.83 o 
 -10   4  15      283.17      344.69     31.61 o 
  -9   4  15       29.82       20.68      6.47 o 
  -8   4  15       51.27       50.40     13.96 o 
  -7   4  15       93.49      113.43     24.99 o 
  -6   4  15      128.11      121.15     18.46 o 
  -5   4  15      486.79      535.03     41.72 o 
  -4   4  15       12.02        1.62      6.61 o 
  -3   4  15      705.05      667.10     40.54 o 
  -2   4  15       60.31       73.73      8.16 o 
  -1   4  15       57.16       76.48      9.53 o 
   0   4  15      326.88      333.41     24.10 o 
   1   4  15        6.12       -1.25      6.92 o 
   2   4  15      154.93      199.62     37.07 o 
   3   4  15      269.72      275.64     21.79 o 
   4   4  15       55.12       47.23     10.57 o 
   5   4  15      287.38      328.07     42.61 o 
   6   4  15      202.11      240.60     41.90 o 
   7   4  15       35.35       27.16     13.08 o 
   8   4  15       18.55       21.81      6.41 o 
 -10   5  15        2.36        9.72      3.84 o 
  -9   5  15      399.49      403.95     53.41 o 
  -8   5  15        0.70       15.31      8.56 o 
  -7   5  15      102.04       79.48     16.38 o 
  -6   5  15       59.81       64.64     14.14 o 
  -5   5  15        9.03       24.61      8.55 o 
  -4   5  15      241.86      221.90     22.37 o 
  -3   5  15       93.63       85.85     13.03 o 
  -2   5  15        0.15       -3.65      6.93 o 
  -1   5  15      216.98      242.15     16.41 o 
   0   5  15      181.39      209.59     40.38 o 
   1   5  15      243.25      278.20     17.30 o 
   2   5  15        7.34       11.44      6.83 o 
   3   5  15       67.56       76.26     25.81 o 
   4   5  15       30.25       33.98     12.78 o 
   5   5  15      159.50      137.41     35.12 o 
   6   5  15       39.16       22.50     13.48 o 
  -6   6  15       99.84      101.03     25.02 o 
  -5   6  15      212.71      218.36     27.00 o 
  -4   6  15       50.19       13.98      8.43 o 
  -3   6  15       95.54       98.50     25.30 o 
  -2   6  15      107.87       98.80     22.63 o 
  -1   6  15       32.32       35.44      9.79 o 
   0   6  15      225.25      306.85     28.67 o 
   1   6  15       10.72        7.71      7.34 o 
   2   6  15      121.46       78.38     26.60 o 
 -15   0  16      377.87      439.12     67.99 o 
 -14   0  16        5.69       13.95     10.25 o 
 -13   0  16       43.52       39.99      8.83 o 
 -12   0  16      130.42       73.66     15.26 o 
 -11   0  16       73.05       68.14     15.20 o 
 -10   0  16      673.15      635.86     40.00 o 
  -9   0  16        2.75       -2.14      4.43 o 
  -8   0  16     2228.56     2333.85     71.60 o 
  -6   0  16      960.86      988.73     34.97 o 
  -5   0  16      402.98      357.47     12.40 o 
  -4   0  16      149.43      152.47      9.12 o 
  -3   0  16      464.15      469.66     14.01 o 
  -2   0  16        0.10        4.67      2.08 o 
  -1   0  16       67.58       69.63     12.32 o 
   0   0  16     1530.79     1672.64     48.27 o 
   1   0  16      701.82      750.50     54.01 o 
   2   0  16     2809.18     2549.98    333.92 o 
   3   0  16     2636.03     2848.63     88.52 o 
   4   0  16      151.04      132.38     22.42 o 
   5   0  16      297.73      335.36     19.72 o 
   6   0  16       35.91       47.39     12.70 o 
   7   0  16      651.68      712.42     42.21 o 
   8   0  16       13.02       14.46      8.29 o 
   9   0  16       68.20       43.49     13.26 o 
  10   0  16      115.04       95.88     25.14 o 
 -14   1  16      109.03       88.23     16.12 o 
 -13   1  16       15.43       10.78      5.22 o 
 -12   1  16      173.91      227.41     30.55 o 
 -11   1  16        0.39        4.08      4.33 o 
 -10   1  16        9.43       12.79      7.27 o 
  -9   1  16      323.55      366.86     19.56 o 
  -8   1  16      292.68      295.36     14.22 o 
  -7   1  16       90.24       89.13     12.27 o 
  -6   1  16     2567.77     2703.88     64.60 o 
  -5   1  16        8.92        5.31      4.64 o 
  -4   1  16      775.43      807.67     16.87 o 
  -3   1  16      343.54      357.58     16.68 o 
  -2   1  16     1389.05     1501.41     33.52 o 
  -1   1  16       36.46       26.76      4.02 o 
   0   1  16      231.85      241.79     12.71 o 
   1   1  16      240.52      238.93     10.00 o 
   2   1  16      939.55      956.72     23.20 o 
   3   1  16       31.58       17.03      4.68 o 
   4   1  16      725.21      717.20     21.21 o 
   5   1  16       61.32       56.46      6.40 o 
   6   1  16       31.51       31.89      5.76 o 
   7   1  16       15.03        2.90      5.13 o 
   8   1  16      269.17      305.64     25.21 o 
   9   1  16      229.98      259.68     25.59 o 
  10   1  16      120.63       85.04     28.18 o 
 -14   2  16        4.05       10.93      6.53 o 
 -13   2  16      106.22      100.84     17.36 o 
 -12   2  16      133.28      124.71     19.99 o 
 -11   2  16      103.17      105.69     16.01 o 
 -10   2  16      172.14      150.61     18.72 o 
  -9   2  16       18.74       11.60      4.62 o 
  -8   2  16      528.20      520.23     11.57 o 
  -7   2  16     2622.29     2806.90     76.09 o 
  -6   2  16       79.48       79.95      7.24 o 
  -5   2  16     1965.70     1995.30     38.89 o 
  -4   2  16      365.57      370.62     19.01 o 
  -3   2  16       42.80       41.16      6.70 o 
  -2   2  16       10.81       10.78      3.76 o 
  -1   2  16       90.17       95.49      8.10 o 
   0   2  16      249.77      250.50     17.10 o 
   1   2  16       27.21       26.26      4.77 o 
   2   2  16        4.52        6.67      3.24 o 
   3   2  16     2014.52     2198.59     53.54 o 
   4   2  16       24.39       20.65      7.20 o 
   5   2  16      323.08      359.46     11.32 o 
   6   2  16       20.77       13.34      8.18 o 
   7   2  16       50.87       48.37      7.16 o 
   8   2  16       57.87       53.94      9.19 o 
   9   2  16       50.60       36.01      8.88 o 
  10   2  16        2.64       -0.58      5.49 o 
 -13   3  16       17.02       22.40      7.61 o 
 -12   3  16       76.85       43.53     13.96 o 
 -11   3  16        0.92       -0.33      6.07 o 
 -10   3  16      152.94      145.37     14.61 o 
  -9   3  16       11.90       13.53      5.37 o 
  -8   3  16        1.91        5.01      2.72 o 
  -7   3  16      970.17     1026.51     36.98 o 
  -6   3  16      812.25      836.70     14.52 o 
  -5   3  16        2.07        5.52      2.31 o 
  -4   3  16       21.63       17.64      5.06 o 
  -3   3  16      483.04      478.18     14.21 o 
  -2   3  16      200.92      176.27     13.43 o 
  -1   3  16        0.06       -0.30      3.28 o 
   0   3  16        2.81        4.62      3.33 o 
   1   3  16      251.66      265.00     10.78 o 
   2   3  16      333.46      311.32     17.32 o 
   3   3  16      173.82      173.25     14.64 o 
   4   3  16     1297.42     1519.78     46.03 o 
   5   3  16      243.41      258.08     21.37 o 
   6   3  16      234.77      228.25     19.37 o 
   7   3  16        5.73        8.13      4.58 o 
   8   3  16       53.96       42.47     10.82 o 
   9   3  16        4.61       10.01      5.19 o 
 -12   4  16        4.98       11.66      8.04 o 
 -11   4  16        4.85        8.95      9.03 o 
 -10   4  16        5.23        3.71     16.47 o 
  -9   4  16      254.08      266.42     37.33 o 
  -8   4  16       20.93       26.94      7.80 o 
  -7   4  16      338.01      343.52     31.38 o 
  -6   4  16       44.71       42.93     14.54 o 
  -5   4  16       14.56       -1.05      9.11 o 
  -4   4  16      144.21      152.07     23.18 o 
  -3   4  16       79.27       57.14     24.65 o 
  -2   4  16        7.93        0.35      4.37 o 
  -1   4  16        0.51       -8.05     12.19 o 
   0   4  16      208.15      163.17     24.51 o 
   1   4  16      183.31      189.79     19.15 o 
   2   4  16       92.77       71.33     14.13 o 
   3   4  16       91.22       75.43     11.77 o 
   4   4  16      195.28      160.94     27.25 o 
   5   4  16        2.31       -1.59     10.27 o 
   6   4  16        9.09        9.03      8.65 o 
   7   4  16        0.75       21.65      9.63 o 
  -9   5  16        1.78       -2.95      5.70 o 
  -8   5  16       14.41       19.23      8.27 o 
  -7   5  16       21.00       14.72      9.58 o 
  -6   5  16       39.64       45.46     10.13 o 
  -5   5  16        2.91        7.45      8.55 o 
  -4   5  16       13.39       16.18      8.22 o 
  -3   5  16        0.05        0.29      5.85 o 
  -2   5  16        8.24        3.26      8.02 o 
  -1   5  16       13.86       12.43      5.79 o 
   0   5  16       13.24       11.44      6.02 o 
   1   5  16        5.14        3.24      6.27 o 
   2   5  16        5.23        5.17      6.44 o 
   3   5  16        2.65        3.07      5.78 o 
   4   5  16       22.96       26.72      8.26 o 
   5   5  16       59.20       51.62     20.16 o 
  -5   6  16        4.52       19.55      8.53 o 
  -4   6  16       77.64       42.06     16.51 o 
  -3   6  16        2.33       12.74      6.71 o 
  -2   6  16        2.10        0.43      6.05 o 
  -1   6  16       32.69       23.56      7.80 o 
   0   6  16       51.45       50.02     12.85 o 
   1   6  16       27.69       28.96      7.39 o 
 -14   1  17        4.33        2.18      5.68 o 
 -13   1  17       12.61        6.13      4.06 o 
 -12   1  17      148.61      130.33     19.42 o 
 -11   1  17       11.46       14.59      5.04 o 
 -10   1  17      144.08      121.95     11.24 o 
  -9   1  17       78.42       69.55      6.72 o 
  -8   1  17       10.97       13.07      3.89 o 
  -7   1  17      489.69      486.25     18.22 o 
  -6   1  17        5.03        9.82      6.34 o 
  -5   1  17      113.43      129.51      7.51 o 
  -4   1  17       61.92       65.00      6.19 o 
  -3   1  17       44.95       33.77      6.45 o 
  -2   1  17      534.50      533.86     18.84 o 
  -1   1  17      106.70      108.28     10.92 o 
   0   1  17       39.05       35.37      6.69 o 
   1   1  17      475.06      507.78     12.20 o 
   2   1  17       26.24       25.14      6.00 o 
   3   1  17       79.83       63.74      7.11 o 
   4   1  17      107.74      110.02     12.56 o 
   5   1  17       14.49        5.87      3.80 o 
   6   1  17       95.88       94.88     14.78 o 
   7   1  17      240.11      235.89     18.69 o 
   8   1  17        3.10        7.83      5.60 o 
   9   1  17        3.04       14.12     12.57 o 
  10   1  17        5.87        6.49      6.33 o 
 -14   2  17        0.09       10.26      5.00 o 
 -13   2  17      161.55      168.18     21.40 o 
 -12   2  17        0.12        8.91      6.06 o 
 -11   2  17       18.36       13.10      7.85 o 
 -10   2  17        9.17       29.20      5.97 o 
  -9   2  17        2.98        6.39      4.07 o 
  -8   2  17        0.04       -5.79      7.92 o 
  -7   2  17      783.06      817.62     22.98 o 
  -6   2  17       10.11        7.86      4.04 o 
  -5   2  17      173.13      159.26     10.15 o 
  -4   2  17        5.61       20.45      8.41 o 
  -3   2  17       22.24       25.23      5.13 o 
  -2   2  17        2.02        7.51      6.73 o 
  -1   2  17       63.80       64.17      8.29 o 
   0   2  17      231.41      276.97     24.02 o 
   1   2  17       13.46        6.91      7.23 o 
   2   2  17        1.01       -0.48      4.34 o 
   3   2  17        2.25       -4.68      4.68 o 
   4   2  17        4.07        3.66      3.16 o 
   5   2  17       30.23       29.74      6.63 o 
   6   2  17        1.39       10.45      5.34 o 
   7   2  17        0.10       -3.05      8.95 o 
   8   2  17        8.46        8.07      5.18 o 
   9   2  17       33.99       26.86      7.43 o 
 -13   3  17        9.65       11.23     17.04 o 
 -12   3  17      169.78      140.72     33.92 o 
 -11   3  17       36.75       47.04     10.15 o 
 -10   3  17      128.42      119.32     15.88 o 
  -9   3  17       83.15       90.37     12.20 o 
  -8   3  17      258.57      274.91     25.50 o 
  -7   3  17       42.12       40.07      8.34 o 
  -6   3  17       96.79       95.48      8.15 o 
  -5   3  17      448.18      457.74     14.32 o 
  -4   3  17     1161.81     1209.01     23.75 o 
  -3   3  17      100.62       85.04      9.99 o 
  -2   3  17     1137.24     1175.87     23.12 o 
  -1   3  17      376.62      379.28     13.67 o 
   0   3  17       31.19       40.85      8.97 o 
   1   3  17       98.76      102.55     10.02 o 
   2   3  17        6.91       17.59      6.63 o 
   3   3  17       82.67       61.38     10.76 o 
   4   3  17      319.19      337.34     16.30 o 
   5   3  17      205.67      177.90     16.49 o 
   6   3  17      445.69      523.85     43.41 o 
   7   3  17      121.46      105.46     16.36 o 
   8   3  17      147.76       96.05     18.34 o 
 -11   4  17      156.63      120.84     29.19 o 
 -10   4  17      119.62       95.71     20.11 o 
  -9   4  17       95.53       88.05     18.24 o 
  -8   4  17       58.64       57.95     12.86 o 
  -7   4  17        2.70       -2.18      6.58 o 
  -6   4  17       28.50       32.86     19.00 o 
  -5   4  17      131.36      132.77     19.87 o 
  -4   4  17       54.70       44.84      8.71 o 
  -3   4  17      701.14      668.79     39.69 o 
  -2   4  17       96.12      108.82     11.01 o 
  -1   4  17       63.23       60.66     12.81 o 
   0   4  17      157.27      182.35     15.81 o 
   1   4  17        2.53       11.12      6.23 o 
   2   4  17      123.79      136.76     22.41 o 
   3   4  17       39.55       36.00     12.05 o 
   4   4  17        0.25        1.17      5.83 o 
   5   4  17        1.37        4.85      5.95 o 
   6   4  17        5.48        9.07      5.40 o 
   7   4  17      188.01      309.09     97.09 o 
  -9   5  17      181.68      234.18     54.16 o 
  -8   5  17        1.15      -10.95     19.43 o 
  -7   5  17        5.22       25.60     12.03 o 
  -6   5  17        5.19        9.91      9.55 o 
  -5   5  17       16.01       14.64     10.72 o 
  -4   5  17      228.46      180.00     32.15 o 
  -3   5  17       81.54       61.76     18.68 o 
  -2   5  17      301.31      303.24     35.69 o 
  -1   5  17       15.44       14.15      7.78 o 
   0   5  17       27.11       24.58      7.11 o 
   1   5  17      202.88      285.81     66.11 o 
   2   5  17       26.41       37.16     14.39 o 
   3   5  17       67.92       53.50     13.25 o 
   4   5  17        3.56       11.57      6.87 o 
  -3   6  17      178.85      126.74     28.57 o 
  -2   6  17       12.99       16.67      8.70 o 
 -14   0  18      180.76      309.26     50.92 o 
 -13   0  18       10.29       14.09      7.10 o 
 -12   0  18      211.12      228.06     20.72 o 
 -11   0  18      314.40      417.44     36.75 o 
 -10   0  18        5.74       -3.00     15.68 o 
  -9   0  18        3.79        7.63      5.31 o 
  -8   0  18      286.09      312.44     23.38 o 
  -7   0  18      181.46      149.59     32.44 o 
  -6   0  18      277.88      308.95     14.23 o 
  -5   0  18     1669.57     1784.45     75.86 o 
  -4   0  18        4.07       -1.93      2.43 o 
  -3   0  18      276.84      286.61     13.82 o 
  -2   0  18       67.00       73.97      9.88 o 
  -1   0  18      805.04      891.81     32.14 o 
   0   0  18       18.89        7.52      5.49 o 
   1   0  18      293.71      294.40     14.22 o 
   2   0  18      293.64      288.44     15.37 o 
   3   0  18        2.40        3.51      3.08 o 
   4   0  18      350.83      410.86     27.24 o 
   5   0  18       21.70       22.57     11.25 o 
   6   0  18       65.63       57.73     10.15 o 
   7   0  18      267.47      315.27     26.19 o 
   8   0  18      110.24       98.38     22.68 o 
   9   0  18       45.74       84.88     26.19 o 
 -14   1  18       62.30       48.49     11.62 o 
 -13   1  18        0.30       13.28      6.12 o 
 -12   1  18       41.07       35.04      6.27 o 
 -11   1  18       49.60       33.51      6.85 o 
 -10   1  18       49.76       40.78      7.11 o 
  -9   1  18     1185.08     1268.70     51.29 o 
  -8   1  18       15.58       15.66      4.78 o 
  -7   1  18      734.24      775.12     43.09 o 
  -6   1  18      515.27      480.99     16.99 o 
  -5   1  18      336.11      361.73     15.69 o 
  -4   1  18      349.96      347.85      8.53 o 
  -3   1  18      116.82      103.72     11.45 o 
  -2   1  18        5.36       10.82      4.49 o 
  -1   1  18        1.23        5.38      2.98 o 
   0   1  18        5.82        6.78      5.66 o 
   1   1  18     1015.23     1118.68     28.39 o 
   2   1  18      587.83      644.23     17.41 o 
   3   1  18      128.00      117.87     12.93 o 
   4   1  18      401.01      415.43     20.40 o 
   5   1  18        0.22        6.65      9.96 o 
   6   1  18      192.33      208.31     19.80 o 
   7   1  18       99.39      100.90     16.93 o 
   8   1  18       37.49       32.40      9.92 o 
   9   1  18       24.03       22.14      7.93 o 
 -13   2  18      105.72      109.08     17.81 o 
 -12   2  18        1.58        2.64      5.04 o 
 -11   2  18      108.97      105.49     13.29 o 
 -10   2  18      110.99      107.64     16.97 o 
  -9   2  18       66.79       46.06     13.42 o 
  -8   2  18      160.47      165.12      8.05 o 
  -7   2  18       66.41       61.83      5.04 o 
  -6   2  18        2.13        2.15      3.79 o 
  -5   2  18       65.04       62.95      6.59 o 
  -4   2  18      210.13      217.80     19.66 o 
  -3   2  18      172.76      196.98     15.77 o 
  -2   2  18      305.06      288.66     21.74 o 
  -1   2  18      477.46      492.12     14.59 o 
   0   2  18      485.74      517.14     14.10 o 
   1   2  18       63.56       62.64      7.14 o 
   2   2  18       64.31       57.36      8.51 o 
   3   2  18      319.80      315.63     26.66 o 
   4   2  18       15.39       11.41      4.08 o 
   5   2  18      540.14      592.72     37.26 o 
   6   2  18       43.28       27.02      6.94 o 
   7   2  18       24.87       29.74      7.16 o 
   8   2  18        8.80        1.28      7.33 o 
 -12   3  18       38.76       51.54     14.26 o 
 -11   3  18       45.62       50.06     14.77 o 
 -10   3  18       82.10       90.21     16.37 o 
  -9   3  18      105.47      107.62     19.02 o 
  -8   3  18      284.18      331.31     35.55 o 
  -7   3  18        0.08        4.70      3.13 o 
  -6   3  18      338.75      344.09      8.84 o 
  -5   3  18       19.72       11.02      5.92 o 
  -4   3  18       51.36       54.57      5.49 o 
  -3   3  18       30.81       28.43     10.61 o 
  -2   3  18      324.61      334.88     21.15 o 
  -1   3  18       90.45       66.32      8.00 o 
   0   3  18       37.82       48.65      8.43 o 
   1   3  18      172.18      166.43     15.29 o 
   2   3  18        0.19        9.30      4.61 o 
   3   3  18      165.45      132.52     15.06 o 
   4   3  18      110.54      112.04     10.03 o 
   5   3  18       11.19       14.05      6.15 o 
   6   3  18        0.15        8.47      5.90 o 
   7   3  18        4.62       17.83      6.01 o 
 -11   4  18        2.11       10.25      6.96 o 
 -10   4  18       14.82       32.89      9.53 o 
  -9   4  18       19.97       17.64      7.66 o 
  -8   4  18       23.73       25.65      7.21 o 
  -7   4  18      265.07      255.85     34.27 o 
  -6   4  18      252.74      264.26     38.70 o 
  -5   4  18        7.19        5.48     15.64 o 
  -4   4  18        2.09       15.93      6.52 o 
  -3   4  18        9.16        5.70      5.84 o 
  -2   4  18        3.04       -1.22     22.85 o 
  -1   4  18       27.02       27.52     21.15 o 
   0   4  18        3.75       14.39      5.79 o 
   1   4  18       54.14       51.21      9.04 o 
   2   4  18       10.80       16.90      6.70 o 
   3   4  18       18.99       28.72     10.10 o 
   4   4  18       49.28       17.02      9.45 o 
   5   4  18       86.33       89.11     19.57 o 
   6   4  18        8.11       14.56      7.22 o 
  -8   5  18       22.01       26.81     11.53 o 
  -7   5  18        1.02        3.12      8.22 o 
  -6   5  18        4.79        1.86      7.44 o 
  -5   5  18       10.91       20.27      8.48 o 
  -4   5  18        1.73        8.31      9.55 o 
  -3   5  18       15.92        6.45     11.38 o 
  -2   5  18       40.35       29.95     13.24 o 
  -1   5  18        7.71       23.68     11.03 o 
   0   5  18       26.99       15.80      8.68 o 
   1   5  18        2.71        6.05      5.51 o 
   2   5  18       45.76       37.97     11.14 o 
   3   5  18        8.84       15.36      9.63 o 
 -14   1  19       12.72        6.86      5.27 o 
 -13   1  19        0.73        9.66      6.25 o 
 -12   1  19       12.84       12.86      5.78 o 
 -11   1  19       18.20       11.22      5.19 o 
 -10   1  19       29.82       27.29      8.00 o 
  -9   1  19       55.34       41.64      7.15 o 
  -8   1  19       29.89       28.44      5.49 o 
  -7   1  19      101.11       68.45     10.28 o 
  -6   1  19        1.35        7.92      3.24 o 
  -5   1  19      755.49      788.23     19.61 o 
  -4   1  19      115.35      124.69     12.41 o 
  -3   1  19      169.83      202.43     19.99 o 
  -2   1  19      196.55      231.19     15.64 o 
  -1   1  19        1.16        6.19      3.07 o 
   0   1  19        0.60        3.84      3.63 o 
   1   1  19        0.60       -4.50      4.50 o 
   2   1  19        6.83        7.73      4.09 o 
   3   1  19       14.61       16.14      6.40 o 
   4   1  19       17.58       22.45      5.73 o 
   5   1  19       45.89       42.35      9.55 o 
   6   1  19       12.35        6.72      5.47 o 
   7   1  19       75.86       47.28     10.24 o 
   8   1  19       71.80       60.28     17.75 o 
 -13   2  19      115.02      100.34     20.79 o 
 -12   2  19        5.86        4.46      4.51 o 
 -11   2  19      211.86      224.14     29.26 o 
 -10   2  19      101.18       86.82     11.83 o 
  -9   2  19       20.79       16.55      7.14 o 
  -8   2  19        4.18        2.89      5.46 o 
  -7   2  19       10.59       19.70      7.47 o 
  -6   2  19      140.46      144.81     10.73 o 
  -5   2  19       61.81       66.15      7.25 o 
  -4   2  19      298.38      310.28     11.64 o 
  -3   2  19      981.61     1006.52     20.70 o 
  -2   2  19      647.55      675.84     20.93 o 
  -1   2  19      253.94      268.10     13.70 o 
   0   2  19      204.14      185.18     37.08 o 
   1   2  19        5.77        5.05      4.33 o 
   2   2  19        0.36       -0.38      3.49 o 
   3   2  19       21.77       15.80      5.77 o 
   4   2  19       20.61       15.74      5.10 o 
   5   2  19      280.43      310.67     31.23 o 
   6   2  19        3.87        4.57      4.77 o 
   7   2  19       65.18       44.68     10.66 o 
   8   2  19      154.69      102.90     19.07 o 
 -12   3  19      350.29      449.34     52.57 o 
 -11   3  19       42.61       31.40     12.39 o 
 -10   3  19      176.60      169.18     36.43 o 
  -9   3  19      112.98      129.77     19.27 o 
  -8   3  19       92.36      115.30     23.34 o 
  -7   3  19        0.31        8.04      8.23 o 
  -6   3  19       22.09       19.48      5.68 o 
  -5   3  19        4.27        6.70      4.14 o 
  -4   3  19       45.38       41.51      6.63 o 
  -3   3  19       17.13       22.06      5.14 o 
  -2   3  19      430.06      460.52     20.36 o 
  -1   3  19        0.40        5.88      6.91 o 
   0   3  19       64.31       49.37     10.27 o 
   1   3  19       66.84       56.94      9.48 o 
   2   3  19      280.68      275.50     21.98 o 
   3   3  19       12.80       24.84      5.67 o 
   4   3  19       28.07       31.32      6.32 o 
   5   3  19       12.73       23.64      7.12 o 
   6   3  19      175.53      160.87     16.75 o 
   7   3  19        0.85        1.03      5.61 o 
 -10   4  19       42.66       29.24     10.82 o 
  -9   4  19       25.37        7.44      6.67 o 
  -8   4  19       31.48       33.91     12.64 o 
  -7   4  19      243.59      257.13     49.23 o 
  -6   4  19       35.68       54.24     11.09 o 
  -5   4  19       87.56       81.17     11.94 o 
  -4   4  19       65.13       71.94      9.28 o 
  -3   4  19      510.38      526.75     49.51 o 
  -2   4  19        0.56       11.37     13.63 o 
  -1   4  19      737.87      886.74     47.58 o 
   0   4  19        4.91       15.85      5.65 o 
   1   4  19       28.73       39.68      9.66 o 
   2   4  19       10.02       18.86      7.41 o 
   3   4  19       38.48       25.02     15.52 o 
   4   4  19       65.97       82.55     13.15 o 
   5   4  19      229.95      232.14     23.55 o 
  -7   5  19        4.28       17.73      7.05 o 
  -6   5  19       72.12       49.39     14.72 o 
  -5   5  19       40.15       31.35     10.24 o 
  -4   5  19      192.66      206.50     39.81 o 
  -3   5  19       21.58       24.94     10.52 o 
  -2   5  19      516.43      586.72     58.74 o 
  -1   5  19       95.86      114.57     15.38 o 
   0   5  19        7.62       18.52      7.77 o 
   1   5  19        7.36       12.08      9.48 o 
   2   5  19       58.80       47.38     13.00 o 
 -14   0  20      352.80      470.24     71.07 o 
 -13   0  20       23.82       23.36      9.40 o 
 -12   0  20        0.09        4.49      5.87 o 
 -11   0  20      114.89       76.74     14.36 o 
 -10   0  20        8.50       14.16      7.25 o 
  -9   0  20      228.53      249.07     37.35 o 
  -8   0  20     1184.04     1178.95     42.31 o 
  -7   0  20      108.83      133.57     18.05 o 
  -6   0  20      494.64      516.40     15.99 o 
  -5   0  20       38.83       15.02     23.02 o 
  -4   0  20      567.77      640.42     24.95 o 
  -3   0  20        7.56       -7.48      7.48 o 
  -2   0  20        0.39        1.63     15.03 o 
  -1   0  20      122.28      145.00     19.55 o 
   0   0  20        1.52        7.30      3.41 o 
   1   0  20      131.37      158.46     16.48 o 
   2   0  20      864.97      941.40     81.44 o 
   3   0  20       99.13       74.66     25.65 o 
   4   0  20      629.85      718.61     63.52 o 
   5   0  20      167.09      188.74     39.20 o 
   6   0  20        3.62       -0.62      9.27 o 
   7   0  20       29.91       22.32     16.72 o 
   8   0  20      149.31      109.05     39.35 o 
 -13   1  20       36.76       31.46     10.52 o 
 -12   1  20      163.08      123.19     27.48 o 
 -11   1  20        2.36       10.41      4.08 o 
 -10   1  20       54.62       61.72      8.10 o 
  -9   1  20        6.96        8.68      4.40 o 
  -8   1  20      139.53      153.51     14.06 o 
  -7   1  20       65.81       64.87      8.44 o 
  -6   1  20       20.77       25.53      8.50 o 
  -5   1  20       79.21       64.99      7.56 o 
  -4   1  20       27.53        9.05      4.99 o 
  -3   1  20       61.82       82.12      8.57 o 
  -2   1  20      293.93      332.14     12.66 o 
  -1   1  20        5.15       12.14      4.23 o 
   0   1  20      283.61      304.37     16.46 o 
   1   1  20       46.34       43.18      5.45 o 
   2   1  20        0.41        3.44      4.37 o 
   3   1  20      144.23      158.53     14.46 o 
   4   1  20       15.70       13.55      5.85 o 
   5   1  20       78.50       74.59      9.25 o 
   6   1  20        9.90       13.09      5.10 o 
   7   1  20        4.90       -1.43      5.04 o 
   8   1  20        7.87        4.53      5.98 o 
 -13   2  20       24.80       25.36      6.99 o 
 -12   2  20        2.26        5.24      4.65 o 
 -11   2  20       28.89       25.26      8.15 o 
 -10   2  20       13.62       11.50      5.83 o 
  -9   2  20       22.49        5.62      5.24 o 
  -8   2  20      274.81      269.17     19.84 o 
  -7   2  20       65.79       66.91     10.13 o 
  -6   2  20      124.24      112.60      9.05 o 
  -5   2  20       51.04       47.50      6.20 o 
  -4   2  20        1.48       -3.74      5.22 o 
  -3   2  20      359.54      352.14     17.02 o 
  -2   2  20      656.72      650.55     26.72 o 
  -1   2  20        0.28        3.53      4.75 o 
   0   2  20       34.93       38.60      8.86 o 
   1   2  20      119.84      110.70     12.97 o 
   2   2  20      198.00      206.91     16.02 o 
   3   2  20      113.98       97.80     14.08 o 
   4   2  20       68.14       60.54      8.39 o 
   5   2  20        7.63        7.14      4.89 o 
   6   2  20        5.16       13.29      6.17 o 
   7   2  20       37.14       39.13      8.10 o 
 -12   3  20        2.91       24.12      5.08 o 
 -11   3  20        0.00       11.50      8.41 o 
 -10   3  20       75.42       55.13     15.80 o 
  -9   3  20        0.69       28.19     14.83 o 
  -8   3  20      259.11      230.14     32.04 o 
  -7   3  20       49.85       35.70     11.94 o 
  -6   3  20       34.35       17.34      8.81 o 
  -5   3  20      475.00      511.47     27.31 o 
  -4   3  20        2.21        0.57     11.30 o 
  -3   3  20       11.49       16.15      7.72 o 
  -2   3  20       14.09        4.94      8.84 o 
  -1   3  20        1.68        7.61      5.13 o 
   0   3  20        3.68       -4.81      5.71 o 
   1   3  20       23.36       32.49      8.00 o 
   2   3  20      173.94      208.60     22.58 o 
   3   3  20       70.30       55.32     10.14 o 
   4   3  20       25.86       32.62      9.98 o 
   5   3  20       24.38       30.73      7.82 o 
   6   3  20       58.59       26.61      7.55 o 
 -10   4  20       27.91       61.35     20.12 o 
  -9   4  20        1.13        1.01     21.22 o 
  -8   4  20       18.82        8.21      8.88 o 
  -7   4  20      290.32      364.77     33.60 o 
  -6   4  20       42.29       13.30     17.94 o 
  -5   4  20       24.35       13.82     19.53 o 
  -4   4  20        0.14        8.56      5.85 o 
  -3   4  20       18.65       15.30      9.08 o 
  -2   4  20       99.55       76.52     17.87 o 
  -1   4  20        2.57       13.13      6.01 o 
   0   4  20        0.05        7.38      6.40 o 
   1   4  20       11.29       15.35      7.58 o 
   2   4  20       16.00       16.88      7.66 o 
   3   4  20       20.93       27.81     10.28 o 
   4   4  20       79.44       73.59     13.50 o 
  -6   5  20       81.06       72.29     19.23 o 
  -5   5  20       34.60       37.09     10.64 o 
  -4   5  20        0.64       -4.32      6.26 o 
  -3   5  20        5.55       19.05      9.73 o 
  -2   5  20        0.09       -3.30      7.81 o 
  -1   5  20       18.90       31.62     15.07 o 
   0   5  20        0.31        4.29      6.62 o 
   1   5  20        4.22       14.04     11.56 o 
 -13   1  21       69.82       59.04     13.63 o 
 -12   1  21       36.98       35.02      9.52 o 
 -11   1  21       30.73       36.23      9.22 o 
 -10   1  21      113.37      117.70     12.04 o 
  -9   1  21        7.97       10.92      5.49 o 
  -8   1  21      116.10      115.16     12.41 o 
  -7   1  21       71.07       71.13     11.70 o 
  -6   1  21       47.23       47.38      7.87 o 
  -5   1  21      355.76      376.45     16.98 o 
  -4   1  21      387.94      406.98     19.56 o 
  -3   1  21        2.76       -2.54      4.40 o 
  -2   1  21       24.07       33.34      5.92 o 
  -1   1  21       21.86       12.77      6.61 o 
   0   1  21       54.40       43.84      7.92 o 
   1   1  21        9.11       13.69      5.40 o 
   2   1  21       64.16       59.14     11.10 o 
   3   1  21        6.80        5.42      4.40 o 
   4   1  21        4.49       15.06      6.07 o 
   5   1  21       60.31       39.90      7.08 o 
   6   1  21       53.98       38.59     14.42 o 
   7   1  21       26.07       16.62      6.72 o 
 -12   2  21       12.95        8.34      6.28 o 
 -11   2  21      150.90      123.10     25.27 o 
 -10   2  21        0.08        5.32      5.22 o 
  -9   2  21       23.70       27.64      5.01 o 
  -8   2  21       11.45        8.39      4.62 o 
  -7   2  21       10.25       12.76      6.83 o 
  -6   2  21       35.96       44.80      7.15 o 
  -5   2  21      141.99      111.35     11.85 o 
  -4   2  21      216.64      202.46      9.12 o 
  -3   2  21        3.42        1.90      4.94 o 
  -2   2  21        6.86       15.49      4.67 o 
  -1   2  21        6.85       12.78      6.50 o 
   0   2  21       73.61       76.25     11.59 o 
   1   2  21       22.03       25.51      5.03 o 
   2   2  21       89.54       87.96     12.07 o 
   3   2  21       10.11        9.21      5.61 o 
   4   2  21        5.03       11.00      5.23 o 
   5   2  21      156.70      141.94     18.24 o 
   6   2  21       49.55       50.20      8.59 o 
   7   2  21       58.10       53.21     11.80 o 
 -11   3  21        1.85        8.96      6.77 o 
 -10   3  21       60.01       65.93     24.86 o 
  -9   3  21       15.81       26.39      9.51 o 
  -8   3  21       12.56       14.82     18.52 o 
  -7   3  21        1.70        7.93      8.86 o 
  -6   3  21      327.87      361.05     22.86 o 
  -5   3  21      348.97      375.01     34.41 o 
  -4   3  21       74.60       84.36     12.40 o 
  -3   3  21       98.82      114.16     15.55 o 
  -2   3  21      726.09      868.75    105.86 o 
  -1   3  21       24.02       25.38      9.37 o 
   0   3  21      317.62      364.04     30.45 o 
   1   3  21       43.85       48.58      8.53 o 
   2   3  21       44.83       39.63      6.73 o 
   3   3  21       30.03       31.14      8.00 o 
   4   3  21       46.26       28.20      8.46 o 
   5   3  21        4.52       19.97      8.44 o 
  -9   4  21       14.88       12.22     17.27 o 
  -8   4  21       22.41       26.98      9.69 o 
  -7   4  21       44.61       31.17     10.65 o 
  -6   4  21        0.15       12.73      9.76 o 
  -5   4  21        0.90      -12.60     12.60 o 
  -4   4  21      117.88      119.85     21.92 o 
  -3   4  21      167.67      195.51     26.02 o 
  -2   4  21        5.35       18.33      9.19 o 
  -1   4  21      373.49      435.82     34.77 o 
   0   4  21        7.37        0.51     11.27 o 
   1   4  21       10.52       -4.20      6.22 o 
   2   4  21        9.03        9.72     12.16 o 
   3   4  21       58.32       17.07     20.32 o 
  -5   5  21      105.31       62.35     15.00 o 
  -4   5  21      172.07      120.28     34.39 o 
  -3   5  21      125.54      124.96     23.73 o 
  -2   5  21      255.13      309.05     39.77 o 
  -1   5  21       13.12       10.98      7.96 o 
 -13   0  22        3.19        3.87      7.94 o 
 -12   0  22        1.00        3.21      6.38 o 
 -11   0  22       40.58       34.04     20.89 o 
 -10   0  22      167.73      147.30     24.62 o 
  -9   0  22      221.42      252.62     28.90 o 
  -8   0  22      148.26      144.31     18.76 o 
  -7   0  22     1032.67     1106.04     91.16 o 
  -6   0  22       99.46      101.12     12.93 o 
  -5   0  22       67.17       82.24     24.83 o 
  -4   0  22        4.79        3.13     11.30 o 
  -3   0  22       83.53      119.37     18.73 o 
  -2   0  22      162.07      222.23     53.50 o 
  -1   0  22      497.14      560.99     32.72 o 
   0   0  22       13.23       16.31     10.55 o 
   1   0  22      746.51      843.13     51.74 o 
   2   0  22       60.55       50.76     15.57 o 
   3   0  22      275.15      326.97     22.98 o 
   4   0  22      183.45      302.55     50.34 o 
   5   0  22       44.56       30.35     15.42 o 
   6   0  22       27.82       22.15     17.05 o 
   7   0  22       82.08       77.12     16.72 o 
 -12   1  22        1.26        7.61      4.81 o 
 -11   1  22        1.00        4.82      4.89 o 
 -10   1  22      132.33      113.34     17.66 o 
  -9   1  22        7.75        7.80      5.89 o 
  -8   1  22      307.34      337.57     21.80 o 
  -7   1  22      591.55      618.12     27.09 o 
  -6   1  22      377.91      433.23     14.87 o 
  -5   1  22      182.71      197.64      9.27 o 
  -4   1  22      144.28      136.70     12.34 o 
  -3   1  22        1.81        0.09      5.17 o 
  -2   1  22       21.55       21.64      6.96 o 
  -1   1  22      192.56      167.85     15.42 o 
   0   1  22      126.92      138.63     15.34 o 
   1   1  22        0.07        9.85      8.29 o 
   2   1  22      337.94      372.75     27.02 o 
   3   1  22      449.70      467.87     31.53 o 
   4   1  22        0.16        1.30      9.71 o 
   5   1  22        0.24       -2.06      5.27 o 
   6   1  22       13.36        6.86      6.65 o 
 -12   2  22        3.39       15.32      6.11 o 
 -11   2  22      108.81       97.16     18.50 o 
 -10   2  22        3.39        5.15      5.13 o 
  -9   2  22      185.82      172.80     22.86 o 
  -8   2  22        6.02        5.17      5.37 o 
  -7   2  22      541.21      655.59     40.97 o 
  -6   2  22      271.98      266.51     25.43 o 
  -5   2  22        9.90       15.54      4.19 o 
  -4   2  22       28.64       18.03      4.47 o 
  -3   2  22      134.29      123.25     12.51 o 
  -2   2  22       12.28       21.11      6.86 o 
  -1   2  22      123.93      141.38     18.14 o 
   0   2  22       37.27       28.95      7.61 o 
   1   2  22      346.63      366.73     24.62 o 
   2   2  22      174.36      137.35     19.80 o 
   3   2  22      295.69      313.91     26.87 o 
   4   2  22      170.43      172.76     22.59 o 
   5   2  22        0.11        8.90      7.79 o 
   6   2  22        2.64       11.02      6.44 o 
 -11   3  22        2.99        7.25      9.81 o 
 -10   3  22       25.81       32.66     12.14 o 
  -9   3  22       32.06       31.30      9.49 o 
  -8   3  22      105.98       69.00     17.08 o 
  -7   3  22       10.88       17.57      7.97 o 
  -6   3  22        0.02        1.13      7.59 o 
  -5   3  22        0.13       -3.75      7.58 o 
  -4   3  22        1.67        2.43      7.90 o 
  -3   3  22       87.86       61.93      7.49 o 
  -2   3  22       72.71       85.22     15.60 o 
  -1   3  22        2.16        9.07     19.66 o 
   0   3  22      180.92      199.86     26.75 o 
   1   3  22        6.63       12.91      6.61 o 
   2   3  22      339.30      439.56     33.97 o 
   3   3  22       17.49        6.20      6.21 o 
   4   3  22      134.40      107.21     23.59 o 
  -8   4  22       59.35       67.35     18.71 o 
  -7   4  22      159.21      169.73     39.42 o 
  -6   4  22        0.81       -3.25      7.34 o 
  -5   4  22      101.35      103.51     18.16 o 
  -4   4  22       17.04       14.12      8.07 o 
  -3   4  22        0.01        7.97      6.91 o 
  -2   4  22        0.38        4.55      5.55 o 
  -1   4  22       24.31       20.10      8.36 o 
   0   4  22        4.53        8.55      7.29 o 
   1   4  22        8.90       18.37      6.82 o 
   2   4  22        0.39       12.78     11.49 o 
 -12   1  23       12.92       18.32      5.72 o 
 -11   1  23        0.04       12.49      5.97 o 
 -10   1  23        0.78       -0.66      4.76 o 
  -9   1  23        1.57        3.94      4.23 o 
  -8   1  23      128.18      123.51     15.04 o 
  -7   1  23        5.58        0.73      3.95 o 
  -6   1  23        0.06        1.90      9.71 o 
  -5   1  23       12.87       18.81      6.61 o 
  -4   1  23        9.47        6.29      5.07 o 
  -3   1  23      323.28      365.73     16.47 o 
  -2   1  23       71.00       75.62     12.15 o 
  -1   1  23      320.66      392.57     19.93 o 
   0   1  23       72.91       66.42      9.30 o 
   1   1  23        0.59       -9.01      9.01 o 
   2   1  23       30.73       35.36      7.09 o 
   3   1  23        6.70        5.67      4.99 o 
   4   1  23        2.45       14.12      5.98 o 
   5   1  23        2.10        2.83      5.76 o 
   6   1  23      126.36      100.77     23.01 o 
 -11   2  23      136.70      143.79     30.16 o 
 -10   2  23        2.47       11.81      5.94 o 
  -9   2  23       48.77       37.94      9.26 o 
  -8   2  23        0.67       13.11      4.50 o 
  -7   2  23       43.09       34.47      6.57 o 
  -6   2  23        0.88        4.05      5.38 o 
  -5   2  23       43.32       35.21      7.85 o 
  -4   2  23       96.26       85.37     11.97 o 
  -3   2  23       62.26       53.33      9.26 o 
  -2   2  23        5.18        6.61      4.11 o 
  -1   2  23      301.63      348.52     26.32 o 
   0   2  23      111.30       79.24      9.03 o 
   1   2  23       62.98       50.79      9.59 o 
   2   2  23       70.54       50.81     11.15 o 
   3   2  23       18.22       20.35      7.73 o 
   4   2  23        0.67        7.96      4.37 o 
   5   2  23        0.16       -3.20      5.69 o 
 -10   3  23       36.89       33.56     11.60 o 
  -9   3  23      159.85      125.22     26.61 o 
  -8   3  23       84.45       98.02     21.07 o 
  -7   3  23       74.69       64.58     16.91 o 
  -6   3  23       31.75       29.49      7.78 o 
  -5   3  23      208.89      222.43     37.88 o 
  -4   3  23        0.12       18.82     12.94 o 
  -3   3  23      145.46      133.45     21.45 o 
  -2   3  23        0.87       -0.38      6.35 o 
  -1   3  23       10.20        5.84      9.74 o 
   0   3  23       40.57       23.67     11.37 o 
   1   3  23       24.09       21.77      7.93 o 
   2   3  23       20.84       30.38      9.05 o 
   3   3  23      187.74      108.78     25.79 o 
  -7   4  23      166.86      119.73     23.88 o 
  -6   4  23      156.62      133.23     33.92 o 
  -5   4  23      221.19      232.96     40.80 o 
  -4   4  23      420.73      462.03     87.57 o 
  -3   4  23       77.52       69.95     14.07 o 
  -2   4  23       50.72       56.65     16.32 o 
  -1   4  23       56.07       27.29     11.37 o 
   0   4  23       14.74        9.20      8.19 o 
   1   4  23      122.21       82.96     20.47 o 
 -12   0  24       30.74       21.27     10.30 o 
 -11   0  24        5.66       16.26      7.34 o 
 -10   0  24      203.00      198.75     27.96 o 
  -9   0  24      491.69      637.57     75.09 o 
  -8   0  24        0.75        5.53      6.14 o 
  -7   0  24      926.99     1055.45     70.54 o 
  -6   0  24      573.04      651.29     57.81 o 
  -5   0  24      327.97      389.24     36.02 o 
  -4   0  24        0.23        7.29      8.99 o 
  -3   0  24      277.90      321.76     35.08 o 
  -2   0  24        7.69        4.47     12.57 o 
  -1   0  24       28.07       12.69     13.73 o 
   0   0  24       78.41       79.51     15.92 o 
   1   0  24     1008.92     1089.24    109.24 o 
   2   0  24        1.12        5.81      8.80 o 
   3   0  24      252.41      274.78     46.17 o 
   4   0  24      102.45      102.24     20.90 o 
   5   0  24        7.86       11.16      8.69 o 
 -11   1  24       18.07       20.56      9.68 o 
 -10   1  24      212.09      219.03     20.70 o 
  -9   1  24      206.21      194.62     22.59 o 
  -8   1  24      451.00      509.08     44.92 o 
  -7   1  24        1.79        6.45      6.27 o 
  -6   1  24      626.94      724.75     33.72 o 
  -5   1  24        5.65        9.10      4.50 o 
  -4   1  24        5.46       16.38      5.98 o 
  -3   1  24       27.34       19.44      5.78 o 
  -2   1  24       15.61       15.37      6.50 o 
  -1   1  24      330.26      370.26     22.36 o 
   0   1  24      705.94      861.67     39.88 o 
   1   1  24       35.17       24.70      6.63 o 
   2   1  24      599.17      644.82     52.44 o 
   3   1  24       50.05       30.76      9.58 o 
   4   1  24       62.64       36.62     11.38 o 
   5   1  24       41.24       34.08      8.44 o 
 -11   2  24        2.86        7.77      5.24 o 
 -10   2  24       71.24       62.96     14.97 o 
  -9   2  24      176.18      183.28     23.61 o 
  -8   2  24       61.60       54.39     10.00 o 
  -7   2  24       85.14       81.15     10.07 o 
  -6   2  24       46.33       44.88      6.59 o 
  -5   2  24       65.73       48.60      7.43 o 
  -4   2  24       73.84       87.12      9.32 o 
  -3   2  24       14.49       16.60      6.29 o 
  -2   2  24        3.74       16.87      4.27 o 
  -1   2  24       35.94       21.56     10.97 o 
   0   2  24        0.06        3.47      6.14 o 
   1   2  24      371.91      420.51     34.59 o 
   2   2  24       41.85       27.05      8.66 o 
   3   2  24       97.25       64.94     16.22 o 
   4   2  24       57.00       49.06     10.84 o 
  -9   3  24       76.75       62.95     14.25 o 
  -8   3  24      375.82      467.16     52.10 o 
  -7   3  24        6.97       13.58      7.02 o 
  -6   3  24      153.53      144.52     28.76 o 
  -5   3  24       13.55       18.94      7.58 o 
  -4   3  24       27.49       24.10      8.66 o 
  -3   3  24      105.21      104.42     16.38 o 
  -2   3  24       18.63       21.37      6.97 o 
  -1   3  24       52.36       50.56     16.05 o 
   0   3  24      157.19      106.83     25.03 o 
   1   3  24        0.35        8.44      5.16 o 
   2   3  24       73.47       57.92     12.44 o 
  -5   4  24        1.43        8.11      8.66 o 
  -4   4  24       19.56       12.71     10.38 o 
  -3   4  24        1.85        5.27      5.35 o 
  -2   4  24        5.53       16.45      8.43 o 
  -1   4  24        0.43        8.06     21.51 o 
 -11   1  25        8.07       11.71      5.67 o 
 -10   1  25        1.06        1.50      5.37 o 
  -9   1  25        6.44       16.96      8.16 o 
  -8   1  25       32.04       30.68      7.22 o 
  -7   1  25       13.21       21.14      5.58 o 
  -6   1  25      100.09       90.34     14.08 o 
  -5   1  25       76.46       56.85      8.12 o 
  -4   1  25       14.95       19.05      3.84 o 
  -3   1  25       35.42       21.41      5.18 o 
  -2   1  25      108.68      113.08     14.61 o 
  -1   1  25       29.24       19.54      5.49 o 
   0   1  25       13.87        5.70      7.64 o 
   1   1  25       38.59       29.55      7.35 o 
   2   1  25       10.28       12.02      6.35 o 
   3   1  25        2.55       -0.16      6.11 o 
   4   1  25      129.98       82.64     22.03 o 
 -10   2  25       14.35       -1.89      8.22 o 
  -9   2  25      101.44       61.50     14.04 o 
  -8   2  25       11.85        8.59     10.68 o 
  -7   2  25       90.90       98.70     11.95 o 
  -6   2  25       62.42       56.15      9.76 o 
  -5   2  25        9.34        2.91      4.03 o 
  -4   2  25      180.74      198.63     18.38 o 
  -3   2  25       12.00        9.41      5.38 o 
  -2   2  25      274.88      304.60     30.34 o 
  -1   2  25        0.04        4.29      4.34 o 
   0   2  25        3.31       13.74      5.65 o 
   1   2  25        1.37        9.58      6.66 o 
   2   2  25        4.41        1.53      5.58 o 
   3   2  25       22.42       22.80      7.28 o 
  -8   3  25       51.75       29.02     11.86 o 
  -7   3  25       10.48       20.24      6.17 o 
  -6   3  25       24.59       18.16     15.63 o 
  -5   3  25       56.31       51.59     11.70 o 
  -4   3  25      101.21       86.78     17.15 o 
  -3   3  25      303.70      346.39     30.94 o 
  -2   3  25       17.68       20.85      9.54 o 
  -1   3  25       57.72       62.46     15.89 o 
   0   3  25      129.11       96.88     19.50 o 
   1   3  25        3.96        4.86      6.49 o 
 -10   0  26       88.00       70.40     20.53 o 
  -9   0  26      108.70      100.76     19.66 o 
  -8   0  26      350.16      373.80     38.54 o 
  -7   0  26      262.00      338.49     33.87 o 
  -6   0  26       18.79       22.01      7.61 o 
  -5   0  26      693.84      780.40    127.86 o 
  -4   0  26      278.01      215.50     43.16 o 
  -3   0  26      391.93      437.26     55.14 o 
  -2   0  26      396.71      506.43     47.10 o 
  -1   0  26       30.28       22.36      8.73 o 
   0   0  26      624.26      739.76     94.42 o 
   1   0  26      864.56     1049.64    157.44 o 
   2   0  26        8.43        6.69     11.12 o 
   3   0  26      199.56      192.74     27.33 o 
 -10   1  26        8.00       11.95      4.55 o 
  -9   1  26      183.70      165.16     21.88 o 
  -8   1  26      314.60      358.42     27.56 o 
  -7   1  26       18.02        8.42      6.40 o 
  -6   1  26      137.73      133.61     14.57 o 
  -5   1  26      206.44      258.88     19.19 o 
  -4   1  26      106.67       94.31     16.78 o 
  -3   1  26       71.39       92.23     14.18 o 
  -2   1  26       67.34       53.85     10.02 o 
  -1   1  26       62.05       50.86     11.56 o 
   0   1  26       98.66       89.00     13.60 o 
   1   1  26        2.48       11.75      6.52 o 
   2   1  26      280.48      365.54     29.65 o 
   3   1  26        9.28       11.50      6.08 o 
  -9   2  26      225.94      214.68     56.70 o 
  -8   2  26      169.49      162.03     44.80 o 
  -7   2  26      391.00      487.59     45.54 o 
  -6   2  26        1.14        2.41      5.81 o 
  -5   2  26       65.69       59.11     12.35 o 
  -4   2  26       79.53       88.56     20.48 o 
  -3   2  26        3.79        3.57      4.11 o 
  -2   2  26      196.99      240.07     20.38 o 
  -1   2  26        0.11        2.31      4.08 o 
   0   2  26       95.09       79.10     16.64 o 
   1   2  26      186.98      139.99     28.15 o 
  -6   3  26       45.00       30.74     11.69 o 
  -5   3  26        7.45        4.26      7.60 o 
  -4   3  26       18.15       14.58      5.26 o 
  -3   3  26      105.28       72.56     21.77 o 
  -2   3  26       11.25        3.84      8.72 o 
  -1   3  26       17.22       15.31     10.74 o 
  -9   1  27        0.92       -1.09      7.59 o 
  -8   1  27        8.27        2.31      6.11 o 
  -7   1  27       27.44       16.11      5.69 o 
  -6   1  27       60.88       44.77     10.28 o 
  -5   1  27       51.63       31.46      8.26 o 
  -4   1  27       28.14       30.22      6.42 o 
  -3   1  27       10.55       14.03      5.65 o 
  -2   1  27       37.19       26.88      8.29 o 
  -1   1  27       26.08       23.23      9.23 o 
   0   1  27       43.03       25.76      9.24 o 
   1   1  27       56.97       62.17     11.41 o 
  -7   2  27       16.90        3.39      6.18 o 
  -6   2  27       26.57       23.13      6.00 o 
  -5   2  27       92.83       53.50     15.73 o 
  -4   2  27        8.67       15.08      7.37 o 
  -3   2  27        9.03       15.21     10.49 o 
  -2   2  27       31.62       37.86      8.25 o 
  -1   2  27        5.09       10.45      7.46 o 
   0   2  27        3.69       14.07      8.05 o 
  -8   0  28      221.06      204.03     41.18 o 
  -7   0  28       20.02       10.85      8.01 o 
  -6   0  28       58.41       34.36     12.38 o 
  -5   0  28      278.18      302.01     98.98 o 
  -4   0  28      442.79      549.51     87.92 o 
  -3   0  28      122.12      113.93     27.29 o 
  -2   0  28       90.76      106.33     29.34 o 
  -1   0  28      141.08      133.94     26.28 o 
   0   0  28        9.60       20.29      9.11 o 
  -7   1  28      116.48       86.55     16.53 o 
  -6   1  28      152.67      124.64     19.81 o 
  -5   1  28       94.67       67.44     11.94 o 
  -4   1  28      318.18      411.29     33.32 o 
  -3   1  28       81.34       79.39     11.51 o 
  -2   1  28       19.85       20.12      5.85 o 
  -1   1  28      459.01      650.64     47.75 o 
  -4   2  28       83.21       49.86     15.12 o 
                                                 
